# Supplementary material for: Gene-specific DNA methylation responses to Pb2+ exposure in aged male zebrafish and associations with locomotor dysfunction
Source: Environ Epigenet. 2026 Jun 23;12(1):dvag023. doi: 10.1093/eep/dvag023 (PMC13411783; doi:10.1093/eep/dvag023)
Supplement: dvag023_Supplemental_Files [file dvag023_supplemental_files.zip]

Archive with 2 entries (2 files):
- 130726080757_Supplementary_figure.docx
- Data as supplemental information_revised.xlsx
