# Supplementary material for: Gene-specific DNA methylation responses to Pb2+ exposure in aged male zebrafish and associations with locomotor dysfunction
Source: Environ Epigenet. 2026 Jun 23;12(1):dvag023. doi: 10.1093/eep/dvag023 (PMC13411783; doi:10.1093/eep/dvag023)
Supplement: dvag023_Supplemental_Files [file dvag023_supplemental_files.zip › Data as supplemental information_revised.xlsx]

## Sheet: Table S1
Supplemental Table 1: Genes with an absolute Spearman correlation coefficient of 1, a p-value < 0.05, and an absolute average methylation level ≥ 0.3 at at least one Pb concentration
Exposure	Gene_location	# GeneID	Gene	Description	Chrom	Start	End	Strand	Sites	AvgDiffMeth
1	gene_body	ENSDARG00000011573	abcb11a	None	9	48755638	48817119	1	1	0.244
100	gene_body	ENSDARG00000011573	abcb11a	None	9	48755638	48817119	1	1	0.305
1000	gene_body	ENSDARG00000011573	abcb11a	None	9	48755638	48817119	1	1	0.323
1	gene_body	ENSDARG00000014031	abcc2	None	13	681628	711576	1	2	0.3195
100	gene_body	ENSDARG00000014031	abcc2	None	13	681628	711576	1	1	0.402
10000	gene_body	ENSDARG00000014031	abcc2	None	13	681628	711576	1	1	0.414
1	gene_body	ENSDARG00000093093	adam17b	None	20	29586529	29613629	1	3	0.218
100	gene_body	ENSDARG00000093093	adam17b	None	20	29586529	29613629	1	2	0.296
1000	gene_body	ENSDARG00000093093	adam17b	None	20	29586529	29613629	1	2	0.297
10000	gene_body	ENSDARG00000093093	adam17b	None	20	29586529	29613629	1	1	0.358
1	gene_body	ENSDARG00000075555	adamts17	None	7	9981757	10257193	1	1	0.257
100	gene_body	ENSDARG00000075555	adamts17	None	7	9981757	10257193	1	2	0.215
1000	gene_body	ENSDARG00000075555	adamts17	None	7	9981757	10257193	1	2	0.1915
10000	gene_body	ENSDARG00000075555	adamts17	None	7	9981757	10257193	1	4	0.099
10	gene_body	ENSDARG00000078139	appl2	None	25	5790536	5815834	-1	1	0.284
100	gene_body	ENSDARG00000078139	appl2	None	25	5790536	5815834	-1	1	0.292
10000	gene_body	ENSDARG00000078139	appl2	None	25	5790536	5815834	-1	1	0.303
1	gene_body	ENSDARG00000063433	atp2b2	None	11	1148701	1291012	-1	3	0.344
10	gene_body	ENSDARG00000063433	atp2b2	None	11	1148701	1291012	-1	2	0.3425
100	gene_body	ENSDARG00000063433	atp2b2	None	11	1148701	1291012	-1	5	0.3028
1000	gene_body	ENSDARG00000063433	atp2b2	None	11	1148701	1291012	-1	1	0.253
1	gene_body	ENSDARG00000056427	auts2a	None	10	27182704	27741793	-1	1	0.304
100	gene_body	ENSDARG00000056427	auts2a	None	10	27182704	27741793	-1	3	0.224667
10000	gene_body	ENSDARG00000056427	auts2a	None	10	27182704	27741793	-1	3	0.212
1	gene_body	ENSDARG00000074335	boc	None	24	21206243	21258945	-1	1	0.393
10	gene_body	ENSDARG00000074335	boc	None	24	21206243	21258945	-1	2	0.206
1000	gene_body	ENSDARG00000074335	boc	None	24	21206243	21258945	-1	2	0.0895
100	long_promoter	ENSDARG00000109246	BX005319.3	None	7	41492631	41494631	-1	1	0.262
1000	long_promoter	ENSDARG00000109246	BX005319.3	None	7	41492631	41494631	-1	1	0.246
10000	long_promoter	ENSDARG00000109246	BX005319.3	None	7	41492631	41494631	-1	1	0.233
1	long_promoter	ENSDARG00000110503	BX510960.2	None	5	62706333	62708333	1	2	0.1955
100	long_promoter	ENSDARG00000110503	BX510960.2	None	5	62706333	62708333	1	1	0.245
1000	long_promoter	ENSDARG00000110503	BX510960.2	None	5	62706333	62708333	1	1	0.267
1	gene_body	ENSDARG00000099145	BX511066.1	None	4	42338178	42344136	1	1	0.194
100	gene_body	ENSDARG00000099145	BX511066.1	None	4	42338178	42344136	1	1	0.247
1000	gene_body	ENSDARG00000099145	BX511066.1	None	4	42338178	42344136	1	1	0.248
10000	gene_body	ENSDARG00000099145	BX511066.1	None	4	42338178	42344136	1	1	0.256
1	long_promoter	ENSDARG00000096163	BX664605.1	None	4	43462813	43464813	1	1	0.207
100	long_promoter	ENSDARG00000096163	BX664605.1	None	4	43462813	43464813	1	2	0.2195
1000	long_promoter	ENSDARG00000096163	BX664605.1	None	4	43462813	43464813	1	1	0.432
1	long_promoter	ENSDARG00000114223	BX942815.10	None	4	47187972	47189972	-1	2	0.24
100	long_promoter	ENSDARG00000114223	BX942815.10	None	4	47187972	47189972	-1	2	0.249
10000	long_promoter	ENSDARG00000114223	BX942815.10	None	4	47187972	47189972	-1	2	0.253
1	gene_body	ENSDARG00000052578	c6ast4	None	7	38635538	38638809	-1	1	0.2
100	gene_body	ENSDARG00000052578	c6ast4	None	7	38635538	38638809	-1	1	0.213
10000	gene_body	ENSDARG00000052578	c6ast4	None	7	38635538	38638809	-1	1	0.262
1	gene_body	ENSDARG00000117476	CABZ01043166.1	None	12	43201606	43241844	-1	2	0.207
100	gene_body	ENSDARG00000117476	CABZ01043166.1	None	12	43201606	43241844	-1	5	0.2508
1000	gene_body	ENSDARG00000117476	CABZ01043166.1	None	12	43201606	43241844	-1	1	0.278
10000	gene_body	ENSDARG00000117476	CABZ01043166.1	None	12	43201606	43241844	-1	4	0.28775
1	long_promoter	ENSDARG00000101243	CABZ01049825.1	None	8	34766912	34768912	-1	1	-0.285
1000	long_promoter	ENSDARG00000101243	CABZ01049825.1	None	8	34766912	34768912	-1	4	-0.284
10000	long_promoter	ENSDARG00000101243	CABZ01049825.1	None	8	34766912	34768912	-1	3	-0.254667
1	gene_body	ENSDARG00000056477	ccdc125	None	5	26171564	26187097	-1	2	0.2285
10	gene_body	ENSDARG00000056477	ccdc125	None	5	26171564	26187097	-1	2	0.2555
1000	gene_body	ENSDARG00000056477	ccdc125	None	5	26171564	26187097	-1	1	0.261
10000	gene_body	ENSDARG00000056477	ccdc125	None	5	26171564	26187097	-1	1	0.289
1	gene_body	ENSDARG00000055093	cdh27	None	11	7001948	7030047	-1	1	0.255
100	gene_body	ENSDARG00000055093	cdh27	None	11	7001948	7030047	-1	1	0.235
1000	gene_body	ENSDARG00000055093	cdh27	None	11	7001948	7030047	-1	1	0.195
10000	gene_body	ENSDARG00000055093	cdh27	None	11	7001948	7030047	-1	1	0.152
1	gene_body	ENSDARG00000033345	cntln	None	1	26821963	27014935	-1	1	0.217
100	gene_body	ENSDARG00000033345	cntln	None	1	26821963	27014935	-1	1	0.248
1000	gene_body	ENSDARG00000033345	cntln	None	1	26821963	27014935	-1	2	0.2715
10	gene_body	ENSDARG00000070919	cpne5b	None	11	3005536	3195882	1	2	0.2815
100	gene_body	ENSDARG00000070919	cpne5b	None	11	3005536	3195882	1	3	0.263667
10000	gene_body	ENSDARG00000070919	cpne5b	None	11	3005536	3195882	1	2	0.0416
1	upstream	ENSDARG00000095393	CR376741.1	None	8	27206784	27207234	-1	1	0.237
1000	upstream	ENSDARG00000095393	CR376741.1	None	8	27206784	27207234	-1	1	0.261
10000	upstream	ENSDARG00000095393	CR376741.1	None	8	27206784	27207234	-1	1	0.304
1	upstream	ENSDARG00000091552	CR385078.3	None	20	47105794	47106244	1	1	0.218
1	gene_body	ENSDARG00000091552	CR385078.3	None	20	47106094	47106257	1	1	0.218
100	upstream	ENSDARG00000091552	CR385078.3	None	20	47105794	47106244	1	2	0.267
100	gene_body	ENSDARG00000091552	CR385078.3	None	20	47106094	47106257	1	2	0.267
10000	upstream	ENSDARG00000091552	CR385078.3	None	20	47105794	47106244	1	1	0.304
10000	gene_body	ENSDARG00000091552	CR385078.3	None	20	47106094	47106257	1	1	0.304
1	gene_body	ENSDARG00000096729	CR385078.5	None	20	47104702	47106279	-1	1	0.218
100	gene_body	ENSDARG00000096729	CR385078.5	None	20	47104702	47106279	-1	2	0.267
10000	gene_body	ENSDARG00000096729	CR385078.5	None	20	47104702	47106279	-1	1	0.304
1	gene_body	ENSDARG00000104041	CR388132.2	None	4	29165840	29290030	1	1	0.2
10	gene_body	ENSDARG00000104041	CR388132.2	None	4	29165840	29290030	1	1	0.204
1000	gene_body	ENSDARG00000104041	CR388132.2	None	4	29165840	29290030	1	2	0.311
1	upstream	ENSDARG00000109330	CR388165.6	None	4	41344496	41344946	-1	2	0.3175
100	upstream	ENSDARG00000109330	CR388165.6	None	4	41344496	41344946	-1	3	0.272667
1000	upstream	ENSDARG00000109330	CR388165.6	None	4	41344496	41344946	-1	4	0.2305
10000	upstream	ENSDARG00000109330	CR388165.6	None	4	41344496	41344946	-1	5	0.2218
1	long_promoter	ENSDARG00000097476	CR396585.1	None	15	7034222	7036222	-1	1	-0.223
100	long_promoter	ENSDARG00000097476	CR396585.1	None	15	7034222	7036222	-1	1	0.248
1000	long_promoter	ENSDARG00000097476	CR396585.1	None	15	7034222	7036222	-1	1	0.262
1	long_promoter	ENSDARG00000100793	CR450785.1	None	4	32155234	32157234	1	1	0.235
100	long_promoter	ENSDARG00000100793	CR450785.1	None	4	32155234	32157234	1	1	0.326
10000	long_promoter	ENSDARG00000100793	CR450785.1	None	4	32155234	32157234	1	1	0.341
1	long_promoter	ENSDARG00000097137	CR753876.1	None	19	35367102	35369102	1	1	0.262
100	long_promoter	ENSDARG00000097137	CR753876.1	None	19	35367102	35369102	1	1	0.233
10000	long_promoter	ENSDARG00000097137	CR753876.1	None	19	35367102	35369102	1	1	0.196
100	gene_body	ENSDARG00000094676	CR769772.2	None	22	25540945	25543199	-1	1	0.326
1000	gene_body	ENSDARG00000094676	CR769772.2	None	22	25540945	25543199	-1	1	0.302
10000	gene_body	ENSDARG00000094676	CR769772.2	None	22	25540945	25543199	-1	1	0.28
10	long_promoter	ENSDARG00000114215	CR788322.5	None	13	13659630	13661630	1	1	0.188
100	long_promoter	ENSDARG00000114215	CR788322.5	None	13	13659630	13661630	1	3	0.239
1000	long_promoter	ENSDARG00000114215	CR788322.5	None	13	13659630	13661630	1	1	0.26
1	gene_body	ENSDARG00000077905	csmd3a	None	16	47531516	48074540	-1	1	0.334
100	gene_body	ENSDARG00000077905	csmd3a	None	16	47531516	48074540	-1	1	0.396
10000	gene_body	ENSDARG00000077905	csmd3a	None	16	47531516	48074540	-1	1	0.397
1	gene_body	ENSDARG00000034056	csnk1g2b	None	8	20495889	20559955	1	2	0.1895
100	gene_body	ENSDARG00000034056	csnk1g2b	None	8	20495889	20559955	1	2	0.2361
1000	gene_body	ENSDARG00000034056	csnk1g2b	None	8	20495889	20559955	1	3	0.240667
10000	gene_body	ENSDARG00000034056	csnk1g2b	None	8	20495889	20559955	1	1	0.291
1	long_promoter	ENSDARG00000112409	CT027578.2	None	4	33391421	33393421	-1	1	0.274
1000	long_promoter	ENSDARG00000112409	CT027578.2	None	4	33391421	33393421	-1	1	0.26
10000	long_promoter	ENSDARG00000112409	CT027578.2	None	4	33391421	33393421	-1	1	0.259
1	long_promoter	ENSDARG00000115729	CT033803.2	None	1	44338624	44340624	1	1	0.243
1000	long_promoter	ENSDARG00000115729	CT033803.2	None	1	44338624	44340624	1	2	0.3245
10000	long_promoter	ENSDARG00000115729	CT033803.2	None	1	44338624	44340624	1	1	0.326
1	long_promoter	ENSDARG00000104445	CT573793.3	None	16	15779907	15781907	-1	1	0.253
1	gene_body	ENSDARG00000104445	CT573793.3	None	16	15779159	15780407	-1	1	0.253
1000	long_promoter	ENSDARG00000104445	CT573793.3	None	16	15779907	15781907	-1	1	0.295
1000	gene_body	ENSDARG00000104445	CT573793.3	None	16	15779159	15780407	-1	1	0.295
10000	long_promoter	ENSDARG00000104445	CT573793.3	None	16	15779907	15781907	-1	1	0.307
10000	gene_body	ENSDARG00000104445	CT573793.3	None	16	15779159	15780407	-1	1	0.307
1	gene_body	ENSDARG00000096869	CT583650.1	None	2	40623015	40712219	-1	2	0.361
100	gene_body	ENSDARG00000096869	CT583650.1	None	2	40623015	40712219	-1	2	0.341
10000	gene_body	ENSDARG00000096869	CT583650.1	None	2	40623015	40712219	-1	3	0.323667
1	gene_body	ENSDARG00000040251	ctsk	None	16	29492749	29502787	1	2	0.217
100	gene_body	ENSDARG00000040251	ctsk	None	16	29492749	29502787	1	4	0.22275
1000	gene_body	ENSDARG00000040251	ctsk	None	16	29492749	29502787	1	1	0.295
10000	gene_body	ENSDARG00000040251	ctsk	None	16	29492749	29502787	1	1	0.308
1	gene_body	ENSDARG00000097945	CU137681.4	None	17	46885146	46906000	-1	1	0.374
10	gene_body	ENSDARG00000097945	CU137681.4	None	17	46885146	46906000	-1	1	0.305
100	gene_body	ENSDARG00000097945	CU137681.4	None	17	46885146	46906000	-1	4	0.22625
1	long_promoter	ENSDARG00000111089	CU326366.3	None	10	42911547	42913547	-1	1	0.227
10	long_promoter	ENSDARG00000111089	CU326366.3	None	10	42911547	42913547	-1	1	0.253
1000	long_promoter	ENSDARG00000111089	CU326366.3	None	10	42911547	42913547	-1	1	0.27
10000	long_promoter	ENSDARG00000111089	CU326366.3	None	10	42911547	42913547	-1	1	0.285
1	gene_body	ENSDARG00000117284	CU627988.1	None	18	272590	299254	-1	1	0.278
1000	gene_body	ENSDARG00000117284	CU627988.1	None	18	272590	299254	-1	2	0.1965
10000	gene_body	ENSDARG00000117284	CU627988.1	None	18	272590	299254	-1	1	0.186
1	gene_body	ENSDARG00000097365	CU655820.1	None	17	50122243	50190705	1	1	0.257
100	gene_body	ENSDARG00000097365	CU655820.1	None	17	50122243	50190705	1	2	0.241
10000	gene_body	ENSDARG00000097365	CU655820.1	None	17	50122243	50190705	1	1	0.221
1	gene_body	ENSDARG00000038967	cul3a	None	2	47644041	47681454	-1	1	0.291
100	gene_body	ENSDARG00000038967	cul3a	None	2	47644041	47681454	-1	1	0.258
1000	gene_body	ENSDARG00000038967	cul3a	None	2	47644041	47681454	-1	1	0.213
10000	gene_body	ENSDARG00000038967	cul3a	None	2	47644041	47681454	-1	1	0.205
1	gene_body	ENSDARG00000062177	dcbld2	None	9	30013667	30054178	-1	1	0.183
100	gene_body	ENSDARG00000062177	dcbld2	None	9	30013667	30054178	-1	1	0.267
10000	gene_body	ENSDARG00000062177	dcbld2	None	9	30013667	30054178	-1	1	0.4
100	gene_body	ENSDARG00000076796	dlg3	None	14	33070284	33177997	-1	2	0.202
1000	gene_body	ENSDARG00000076796	dlg3	None	14	33070284	33177997	-1	1	0.219
10000	gene_body	ENSDARG00000076796	dlg3	None	14	33070284	33177997	-1	1	0.255
1	gene_body	ENSDARG00000057323	e2f8	None	7	16576246	16598212	-1	1	0.246
10	gene_body	ENSDARG00000057323	e2f8	None	7	16576246	16598212	-1	1	0.256
10000	gene_body	ENSDARG00000057323	e2f8	None	7	16576246	16598212	-1	2	0.2725
1	gene_body	ENSDARG00000054534	ENSDARG00000054534	None	10	42903091	42923385	-1	1	0.227
10	gene_body	ENSDARG00000054534	ENSDARG00000054534	None	10	42903091	42923385	-1	1	0.253
1000	gene_body	ENSDARG00000054534	ENSDARG00000054534	None	10	42903091	42923385	-1	1	0.27
10000	gene_body	ENSDARG00000054534	ENSDARG00000054534	None	10	42903091	42923385	-1	1	0.285
1	gene_body	ENSDARG00000101858	ENSDARG00000101858	None	13	1575276	1719930	1	1	0.337
100	gene_body	ENSDARG00000101858	ENSDARG00000101858	None	13	1575276	1719930	1	2	0.268
10000	gene_body	ENSDARG00000101858	ENSDARG00000101858	None	13	1575276	1719930	1	1	0.241
100	gene_body	ENSDARG00000105669	ENSDARG00000105669	None	7	41491493	41512999	-1	1	0.262
1000	gene_body	ENSDARG00000105669	ENSDARG00000105669	None	7	41491493	41512999	-1	1	0.246
10000	gene_body	ENSDARG00000105669	ENSDARG00000105669	None	7	41491493	41512999	-1	1	0.233
1	gene_body	ENSDARG00000061904	fhod3b	None	16	18608978	18960613	-1	1	0.233
100	gene_body	ENSDARG00000061904	fhod3b	None	16	18608978	18960613	-1	1	0.273
1000	gene_body	ENSDARG00000061904	fhod3b	None	16	18608978	18960613	-1	1	0.317
1	gene_body	ENSDARG00000117668	FO704648.2	None	5	3660658	3670238	-1	1	0.277
100	gene_body	ENSDARG00000117668	FO704648.2	None	5	3660658	3670238	-1	1	0.309
1000	gene_body	ENSDARG00000117668	FO704648.2	None	5	3660658	3670238	-1	1	0.311
1	gene_body	ENSDARG00000098397	FP016106.1	None	3	6556960	6597195	-1	1	0.283
100	gene_body	ENSDARG00000098397	FP016106.1	None	3	6556960	6597195	-1	1	0.251
1000	gene_body	ENSDARG00000098397	FP016106.1	None	3	6556960	6597195	-1	1	0.249
10000	gene_body	ENSDARG00000098397	FP016106.1	None	3	6556960	6597195	-1	1	0.226
1	gene_body	ENSDARG00000117391	FQ377662.1	None	5	47066818	47143267	-1	1	0.192
100	gene_body	ENSDARG00000117391	FQ377662.1	None	5	47066818	47143267	-1	1	0.231
1000	gene_body	ENSDARG00000117391	FQ377662.1	None	5	47066818	47143267	-1	1	0.275
10000	gene_body	ENSDARG00000117391	FQ377662.1	None	5	47066818	47143267	-1	1	0.449
10	gene_body	ENSDARG00000111722	ftr36	None	2	59135878	59145027	-1	2	0.157
100	gene_body	ENSDARG00000111722	ftr36	None	2	59135878	59145027	-1	2	0.166
1000	gene_body	ENSDARG00000111722	ftr36	None	2	59135878	59145027	-1	1	0.181
10000	gene_body	ENSDARG00000111722	ftr36	None	2	59135878	59145027	-1	1	0.257
1	gene_body	ENSDARG00000058692	fzd3b	None	17	8498782	8570367	-1	1	0.327
100	gene_body	ENSDARG00000058692	fzd3b	None	17	8498782	8570367	-1	1	0.31
1000	gene_body	ENSDARG00000058692	fzd3b	None	17	8498782	8570367	-1	1	0.263
10000	gene_body	ENSDARG00000058692	fzd3b	None	17	8498782	8570367	-1	1	0.227
1	gene_body	ENSDARG00000100851	gphnb	None	20	50852356	50999404	1	5	0.2172
1000	gene_body	ENSDARG00000100851	gphnb	None	20	50852356	50999404	1	4	0.25575
10000	gene_body	ENSDARG00000100851	gphnb	None	20	50852356	50999404	1	3	0.29
1	gene_body	ENSDARG00000059936	herc4	None	13	50387365	50446872	-1	1	0.187
100	gene_body	ENSDARG00000059936	herc4	None	13	50387365	50446872	-1	2	0.208
1000	gene_body	ENSDARG00000059936	herc4	None	13	50387365	50446872	-1	1	0.238
10000	gene_body	ENSDARG00000059936	herc4	None	13	50387365	50446872	-1	1	0.269
1	gene_body	ENSDARG00000013795	hps4	None	8	39767915	39793396	1	1	0.314
1000	gene_body	ENSDARG00000013795	hps4	None	8	39767915	39793396	1	1	0.286
10000	gene_body	ENSDARG00000013795	hps4	None	8	39767915	39793396	1	2	0.0945
1	gene_body	ENSDARG00000031422	igfbp2b	None	9	46745348	46799620	1	1	0.277
100	gene_body	ENSDARG00000031422	igfbp2b	None	9	46745348	46799620	1	2	0.261
1000	gene_body	ENSDARG00000031422	igfbp2b	None	9	46745348	46799620	1	2	0.2
10000	gene_body	ENSDARG00000031422	igfbp2b	None	9	46745348	46799620	1	3	0.192667
1	gene_body	ENSDARG00000060618	ipo13	None	20	48292634	48407944	-1	2	0.277
100	gene_body	ENSDARG00000060618	ipo13	None	20	48292634	48407944	-1	2	0.2605
1000	gene_body	ENSDARG00000060618	ipo13	None	20	48292634	48407944	-1	1	0.228
10000	gene_body	ENSDARG00000060618	ipo13	None	20	48292634	48407944	-1	2	0.2105
1	gene_body	ENSDARG00000031240	kidins220a	None	17	34809643	34963575	-1	1	0.228
100	gene_body	ENSDARG00000031240	kidins220a	None	17	34809643	34963575	-1	1	0.273
10000	gene_body	ENSDARG00000031240	kidins220a	None	17	34809643	34963575	-1	1	0.284
1	gene_body	ENSDARG00000024575	kif26bb	None	20	35013434	35052823	-1	1	0.263
1000	gene_body	ENSDARG00000024575	kif26bb	None	20	35013434	35052823	-1	1	0.201
10000	gene_body	ENSDARG00000024575	kif26bb	None	20	35013434	35052823	-1	1	0.195
1	gene_body	ENSDARG00000006600	lsm14aa	None	25	35889102	35909626	1	1	0.297
100	gene_body	ENSDARG00000006600	lsm14aa	None	25	35889102	35909626	1	1	0.237
10000	gene_body	ENSDARG00000006600	lsm14aa	None	25	35889102	35909626	1	1	0.224
1	gene_body	ENSDARG00000104732	mlycd	None	18	14233553	14274803	-1	1	0.212
10	gene_body	ENSDARG00000104732	mlycd	None	18	14233553	14274803	-1	1	0.329
1000	gene_body	ENSDARG00000104732	mlycd	None	18	14233553	14274803	-1	1	0.409
10000	gene_body	ENSDARG00000104732	mlycd	None	18	14233553	14274803	-1	1	0.441
1	gene_body	ENSDARG00000042128	pacsin1b	None	6	54187643	54271549	1	1	0.217
100	gene_body	ENSDARG00000042128	pacsin1b	None	6	54187643	54271549	1	1	0.282
1000	gene_body	ENSDARG00000042128	pacsin1b	None	6	54187643	54271549	1	1	0.311
100	gene_body	ENSDARG00000040009	palld	None	20	23498255	23649028	1	1	0.431
1000	gene_body	ENSDARG00000040009	palld	None	20	23498255	23649028	1	1	0.4
10000	gene_body	ENSDARG00000040009	palld	None	20	23498255	23649028	1	2	0.3165
1	gene_body	ENSDARG00000104007	pcdh1g1	None	10	21650828	21820057	1	1	-0.3
100	gene_body	ENSDARG00000104007	pcdh1g1	None	10	21650828	21820057	1	1	-0.251
1000	gene_body	ENSDARG00000104007	pcdh1g1	None	10	21650828	21820057	1	2	-0.2265
1	gene_body	ENSDARG00000101665	pcdh1g11	None	10	21708463	21820133	1	1	-0.3
100	gene_body	ENSDARG00000101665	pcdh1g11	None	10	21708463	21820133	1	1	-0.251
1000	gene_body	ENSDARG00000101665	pcdh1g11	None	10	21708463	21820133	1	2	-0.2265
1	gene_body	ENSDARG00000099447	pcdh1g18	None	10	21737745	21820057	1	1	-0.3
100	gene_body	ENSDARG00000099447	pcdh1g18	None	10	21737745	21820057	1	1	-0.251
1000	gene_body	ENSDARG00000099447	pcdh1g18	None	10	21737745	21820057	1	2	-0.2265
1	gene_body	ENSDARG00000101232	pcdh1g2	None	10	21656654	21820057	1	1	-0.3
100	gene_body	ENSDARG00000101232	pcdh1g2	None	10	21656654	21820057	1	1	-0.251
1000	gene_body	ENSDARG00000101232	pcdh1g2	None	10	21656654	21820057	1	2	-0.2265
1	gene_body	ENSDARG00000103013	pcdh1g22	None	10	21730585	21820133	1	1	-0.3
100	gene_body	ENSDARG00000103013	pcdh1g22	None	10	21730585	21820133	1	1	-0.251
1000	gene_body	ENSDARG00000103013	pcdh1g22	None	10	21730585	21820133	1	2	-0.2265
1	gene_body	ENSDARG00000099646	pcdh1g3	None	10	21660447	21820057	1	1	-0.3
100	gene_body	ENSDARG00000099646	pcdh1g3	None	10	21660447	21820057	1	1	-0.251
1000	gene_body	ENSDARG00000099646	pcdh1g3	None	10	21660447	21820057	1	2	-0.2265
1	long_promoter	ENSDARG00000099035	pcdh1g33	None	10	21781713	21783713	1	1	-0.3
100	long_promoter	ENSDARG00000099035	pcdh1g33	None	10	21781713	21783713	1	1	-0.251
1000	long_promoter	ENSDARG00000099035	pcdh1g33	None	10	21781713	21783713	1	2	-0.2265
1	gene_body	ENSDARG00000057519	pcdh1g9	None	10	21701551	21820133	1	1	-0.3
100	gene_body	ENSDARG00000057519	pcdh1g9	None	10	21701551	21820133	1	1	-0.251
1000	gene_body	ENSDARG00000057519	pcdh1g9	None	10	21701551	21820133	1	2	-0.2265
1	gene_body	ENSDARG00000101307	pcdh1gb2	None	10	21677058	21818583	1	1	-0.3
100	gene_body	ENSDARG00000101307	pcdh1gb2	None	10	21677058	21818583	1	1	-0.251
1000	gene_body	ENSDARG00000101307	pcdh1gb2	None	10	21677058	21818583	1	2	-0.2265
1	gene_body	ENSDARG00000088475	pcdh1gb9	None	10	21718468	21818583	1	1	-0.3
100	gene_body	ENSDARG00000088475	pcdh1gb9	None	10	21718468	21818583	1	1	-0.251
1000	gene_body	ENSDARG00000088475	pcdh1gb9	None	10	21718468	21818583	1	2	-0.2265
10	gene_body	ENSDARG00000088699	pdzd8	None	17	23820450	23895026	-1	1	0.265
100	gene_body	ENSDARG00000088699	pdzd8	None	17	23820450	23895026	-1	1	0.484
1000	gene_body	ENSDARG00000088699	pdzd8	None	17	23820450	23895026	-1	1	0.514
10000	gene_body	ENSDARG00000088699	pdzd8	None	17	23820450	23895026	-1	1	0.546
10	gene_body	ENSDARG00000056598	pimr47	None	13	13660564	13662624	-1	1	0.188
100	gene_body	ENSDARG00000056598	pimr47	None	13	13660564	13662624	-1	3	0.239
1000	gene_body	ENSDARG00000056598	pimr47	None	13	13660564	13662624	-1	1	0.26
10	gene_body	ENSDARG00000056838	pimr93	None	11	11797026	11804720	1	2	0.1275
100	gene_body	ENSDARG00000056838	pimr93	None	11	11797026	11804720	1	1	0.218
10000	gene_body	ENSDARG00000056838	pimr93	None	11	11797026	11804720	1	1	0.264
10	gene_body	ENSDARG00000058663	pimr94	None	11	11842724	11849995	1	1	-0.294
100	gene_body	ENSDARG00000058663	pimr94	None	11	11842724	11849995	1	1	0.171
1000	gene_body	ENSDARG00000058663	pimr94	None	11	11842724	11849995	1	3	0.186333
10000	gene_body	ENSDARG00000058663	pimr94	None	11	11842724	11849995	1	7	0.210857
1	gene_body	ENSDARG00000105344	pkd1l2a	None	7	65177132	65236649	-1	1	0.306
1000	gene_body	ENSDARG00000105344	pkd1l2a	None	7	65177132	65236649	-1	1	0.267
10000	gene_body	ENSDARG00000105344	pkd1l2a	None	7	65177132	65236649	-1	1	0.249
1	gene_body	ENSDARG00000076980	ppp1r16a	None	12	13742778	13789973	1	1	-0.174
100	gene_body	ENSDARG00000076980	ppp1r16a	None	12	13742778	13789973	1	1	0.193
10000	gene_body	ENSDARG00000076980	ppp1r16a	None	12	13742778	13789973	1	1	0.256
1	gene_body	ENSDARG00000104710	psip1a	None	1	28089703	28195267	1	3	0.265
100	gene_body	ENSDARG00000104710	psip1a	None	1	28089703	28195267	1	2	0.196
1000	gene_body	ENSDARG00000104710	psip1a	None	1	28089703	28195267	1	1	0.182
10	gene_body	ENSDARG00000036257	rasal2	None	2	35732652	35851661	1	1	0.209
100	gene_body	ENSDARG00000036257	rasal2	None	2	35732652	35851661	1	2	0.2215
1000	gene_body	ENSDARG00000036257	rasal2	None	2	35732652	35851661	1	1	0.378
100	gene_body	ENSDARG00000052617	raver1	None	3	46559639	46587006	1	1	0.268
1000	gene_body	ENSDARG00000052617	raver1	None	3	46559639	46587006	1	1	0.267
10000	gene_body	ENSDARG00000052617	raver1	None	3	46559639	46587006	1	1	0.208
1	gene_body	ENSDARG00000020979	ripor3	None	6	51676227	51763503	1	2	0.28
1000	gene_body	ENSDARG00000020979	ripor3	None	6	51676227	51763503	1	2	-0.247
10000	gene_body	ENSDARG00000020979	ripor3	None	6	51676227	51763503	1	1	-0.27
1	gene_body	ENSDARG00000097563	si:ch211-151m7.6	None	16	44679659	44709832	-1	4	0.217
100	gene_body	ENSDARG00000097563	si:ch211-151m7.6	None	16	44679659	44709832	-1	4	0.2475
1000	gene_body	ENSDARG00000097563	si:ch211-151m7.6	None	16	44679659	44709832	-1	5	0.263
10000	gene_body	ENSDARG00000097563	si:ch211-151m7.6	None	16	44679659	44709832	-1	4	0.2935
1	gene_body	ENSDARG00000100612	si:ch211-163c2.1	None	7	7988986	8022741	-1	1	0.214
1000	gene_body	ENSDARG00000100612	si:ch211-163c2.1	None	7	7988986	8022741	-1	1	0.26
10000	gene_body	ENSDARG00000100612	si:ch211-163c2.1	None	7	7988986	8022741	-1	1	0.291
1	gene_body	ENSDARG00000109574	si:ch211-165a10.1	None	1	44336897	44339528	1	1	0.243
1000	gene_body	ENSDARG00000109574	si:ch211-165a10.1	None	1	44336897	44339528	1	2	0.3245
10000	gene_body	ENSDARG00000109574	si:ch211-165a10.1	None	1	44336897	44339528	1	1	0.326
100	gene_body	ENSDARG00000097772	si:ch211-185a18.2	None	17	11072942	11368662	-1	1	0.408
1000	gene_body	ENSDARG00000097772	si:ch211-185a18.2	None	17	11072942	11368662	-1	1	0.401
10000	gene_body	ENSDARG00000097772	si:ch211-185a18.2	None	17	11072942	11368662	-1	2	0.3105
10	long_promoter	ENSDARG00000088915	si:ch211-241n15.3	None	4	59424039	59426039	1	1	0.332
1000	long_promoter	ENSDARG00000088915	si:ch211-241n15.3	None	4	59424039	59426039	1	2	0.2855
10000	long_promoter	ENSDARG00000088915	si:ch211-241n15.3	None	4	59424039	59426039	1	1	0.255
1	gene_body	ENSDARG00000103186	si:ch73-389k6.1	None	4	76304911	76335199	1	1	0.263
1000	gene_body	ENSDARG00000103186	si:ch73-389k6.1	None	4	76304911	76335199	1	1	0.301
10000	gene_body	ENSDARG00000103186	si:ch73-389k6.1	None	4	76304911	76335199	1	1	0.345
1	gene_body	ENSDARG00000099673	si:dkey-203a12.5	None	14	15257685	15431947	1	2	0.2705
10	gene_body	ENSDARG00000099673	si:dkey-203a12.5	None	14	15257685	15431947	1	1	0.189
100	gene_body	ENSDARG00000099673	si:dkey-203a12.5	None	14	15257685	15431947	1	2	0.166
1	gene_body	ENSDARG00000071143	si:dkey-208m12.2	None	22	27189979	27362439	-1	3	0.256
100	gene_body	ENSDARG00000071143	si:dkey-208m12.2	None	22	27189979	27362439	-1	2	0.29
1000	gene_body	ENSDARG00000071143	si:dkey-208m12.2	None	22	27189979	27362439	-1	2	0.3405
100	gene_body	ENSDARG00000110810	si:dkey-3h2.2	None	4	70269825	70284207	-1	2	0.267
1000	gene_body	ENSDARG00000110810	si:dkey-3h2.2	None	4	70269825	70284207	-1	2	0.2755
10000	gene_body	ENSDARG00000110810	si:dkey-3h2.2	None	4	70269825	70284207	-1	2	0.2765
1	long_promoter	ENSDARG00000112844	si:dkey-65b13.8	None	20	33608771	33610771	1	1	0.137
1000	long_promoter	ENSDARG00000112844	si:dkey-65b13.8	None	20	33608771	33610771	1	2	0.205
10000	long_promoter	ENSDARG00000112844	si:dkey-65b13.8	None	20	33608771	33610771	1	1	0.267
1	gene_body	ENSDARG00000117156	si:dkey-7j22.4	None	4	44666809	44673017	-1	3	0.276333
10	gene_body	ENSDARG00000117156	si:dkey-7j22.4	None	4	44666809	44673017	-1	1	0.271
10000	gene_body	ENSDARG00000117156	si:dkey-7j22.4	None	4	44666809	44673017	-1	1	0.241
1	gene_body	ENSDARG00000060309	srgap3	None	6	41554794	41757181	1	1	0.295
1000	gene_body	ENSDARG00000060309	srgap3	None	6	41554794	41757181	1	2	0.3425
10000	gene_body	ENSDARG00000060309	srgap3	None	6	41554794	41757181	1	1	0.347
1	gene_body	ENSDARG00000086327	srrm4	None	5	15667874	15817204	1	2	0.244
100	gene_body	ENSDARG00000086327	srrm4	None	5	15667874	15817204	1	3	0.262667
1000	gene_body	ENSDARG00000086327	srrm4	None	5	15667874	15817204	1	2	0.277
1	gene_body	ENSDARG00000037556	st3gal5	None	14	9481443	9499474	1	2	0.264
100	gene_body	ENSDARG00000037556	st3gal5	None	14	9481443	9499474	1	1	0.294
1000	gene_body	ENSDARG00000037556	st3gal5	None	14	9481443	9499474	1	1	0.304
10	gene_body	ENSDARG00000022712	stat3	None	3	17030665	17107445	1	1	0.186
100	gene_body	ENSDARG00000022712	stat3	None	3	17030665	17107445	1	2	0.2025
1000	gene_body	ENSDARG00000022712	stat3	None	3	17030665	17107445	1	5	0.2052
10000	gene_body	ENSDARG00000022712	stat3	None	3	17030665	17107445	1	1	0.266
1	gene_body	ENSDARG00000026801	stau2	None	24	13017586	13240057	1	1	0.31
100	gene_body	ENSDARG00000026801	stau2	None	24	13017586	13240057	1	1	0.361
10000	gene_body	ENSDARG00000026801	stau2	None	24	13017586	13240057	1	1	0.364
1	gene_body	ENSDARG00000068100	tafa5l	None	8	10561922	10659477	1	1	0.342
10	gene_body	ENSDARG00000068100	tafa5l	None	8	10561922	10659477	1	1	0.152
1000	gene_body	ENSDARG00000068100	tafa5l	None	8	10561922	10659477	1	1	0.11
10000	gene_body	ENSDARG00000068100	tafa5l	None	8	10561922	10659477	1	1	-0.184
10	gene_body	ENSDARG00000040727	tfb1m	None	17	49220126	49280428	-1	1	0.329
1000	gene_body	ENSDARG00000040727	tfb1m	None	17	49220126	49280428	-1	1	0.185
10000	gene_body	ENSDARG00000040727	tfb1m	None	17	49220126	49280428	-1	1	0.111
100	gene_body	ENSDARG00000078842	tns1a	None	6	20764848	20875111	-1	1	0.207
1000	gene_body	ENSDARG00000078842	tns1a	None	6	20764848	20875111	-1	2	0.2485
10000	gene_body	ENSDARG00000078842	tns1a	None	6	20764848	20875111	-1	1	0.312
10	gene_body	ENSDARG00000088318	ubap2a	None	21	11916788	11955313	1	1	0.248
100	gene_body	ENSDARG00000088318	ubap2a	None	21	11916788	11955313	1	1	0.388
10000	gene_body	ENSDARG00000088318	ubap2a	None	21	11916788	11955313	1	1	0.433
1	gene_body	ENSDARG00000009549	ubr4	None	23	21278948	21376847	1	1	0.268
1000	gene_body	ENSDARG00000009549	ubr4	None	23	21278948	21376847	1	1	0.227
10000	gene_body	ENSDARG00000009549	ubr4	None	23	21278948	21376847	1	2	0.2065
1	gene_body	ENSDARG00000090997	vegfba	None	14	8504410	8573479	1	1	0.285
100	gene_body	ENSDARG00000090997	vegfba	None	14	8504410	8573479	1	1	0.28
10000	gene_body	ENSDARG00000090997	vegfba	None	14	8504410	8573479	1	3	0.185667
1	long_promoter	ENSDARG00000099298	xrcc5	None	9	52597843	52599843	-1	1	0.283
10	long_promoter	ENSDARG00000099298	xrcc5	None	9	52597843	52599843	-1	1	0.284
100	long_promoter	ENSDARG00000099298	xrcc5	None	9	52597843	52599843	-1	1	0.36
1	gene_body	ENSDARG00000100587	zgc:113886	None	17	50416634	50456604	-1	2	0.206
100	gene_body	ENSDARG00000100587	zgc:113886	None	17	50416634	50456604	-1	3	0.208667
1000	gene_body	ENSDARG00000100587	zgc:113886	None	17	50416634	50456604	-1	1	0.218
10000	gene_body	ENSDARG00000100587	zgc:113886	None	17	50416634	50456604	-1	3	0.254
1	gene_body	ENSDARG00000100257	zgc:174314	None	4	57855379	57869437	-1	1	0.243
1000	gene_body	ENSDARG00000100257	zgc:174314	None	4	57855379	57869437	-1	1	0.253
10000	gene_body	ENSDARG00000100257	zgc:174314	None	4	57855379	57869437	-1	1	0.343
1	gene_body	ENSDARG00000114646	znf1021	None	4	61330443	61419027	-1	2	0.0455
100	gene_body	ENSDARG00000114646	znf1021	None	4	61330443	61419027	-1	2	0.0675
1000	gene_body	ENSDARG00000114646	znf1021	None	4	61330443	61419027	-1	3	0.284667
10000	gene_body	ENSDARG00000114646	znf1021	None	4	61330443	61419027	-1	1	0.368
10	long_promoter	ENSDARG00000099346	znf1079	None	4	62335973	62337973	1	1	0.21
1000	long_promoter	ENSDARG00000099346	znf1079	None	4	62335973	62337973	1	1	0.302
10000	long_promoter	ENSDARG00000099346	znf1079	None	4	62335973	62337973	1	1	0.316
1	gene_body	ENSDARG00000110787	znf1102	None	4	40295896	40337764	1	3	0.264667
1000	gene_body	ENSDARG00000110787	znf1102	None	4	40295896	40337764	1	1	0.178
10000	gene_body	ENSDARG00000110787	znf1102	None	4	40295896	40337764	1	1	0.163
1	gene_body	ENSDARG00000096172	znf1113	None	4	48802365	48826449	1	1	0.336
1000	gene_body	ENSDARG00000096172	znf1113	None	4	48802365	48826449	1	2	0.293
10000	gene_body	ENSDARG00000096172	znf1113	None	4	48802365	48826449	1	2	0.246
1	gene_body	ENSDARG00000086296	znf1137	None	4	44852270	44872722	-1	1	0.193
100	gene_body	ENSDARG00000086296	znf1137	None	4	44852270	44872722	-1	1	0.228
1000	gene_body	ENSDARG00000086296	znf1137	None	4	44852270	44872722	-1	1	0.25
10000	gene_body	ENSDARG00000086296	znf1137	None	4	44852270	44872722	-1	1	0.271
1	gene_body	ENSDARG00000093254	znf569l	None	4	55450711	55459037	-1	8	0.2245
100	gene_body	ENSDARG00000093254	znf569l	None	4	55450711	55459037	-1	8	0.240625
1000	gene_body	ENSDARG00000093254	znf569l	None	4	55450711	55459037	-1	8	0.26575
10000	gene_body	ENSDARG00000093254	znf569l	None	4	55450711	55459037	-1	6	0.276667

## Sheet: Table S2
Supplemental Table 2: The complete list of correlated DMCs
Chrom	Pos	Exposure	Diff	spearman_corr	p_value	Gene_location	# GeneID	Gene	Start	End	Strand	Sites	AvgDiffMeth
18	18683298	1	0.224	-1	0	gene_body	ENSDARG00000069142	aars1	18636273	18821929	-1	36	0.183928
18	18683298	100	0.194	-1	0	gene_body	ENSDARG00000069142	aars1	18636273	18821929	-1	43	0.185205
18	18683298	1000	0.175	-1	0	gene_body	ENSDARG00000069142	aars1	18636273	18821929	-1	41	0.198246
18	18684866	1	0.153	1	0	gene_body	ENSDARG00000069142	aars1	18636273	18821929	-1	36	0.183928
18	18684866	1000	0.181	1	0	gene_body	ENSDARG00000069142	aars1	18636273	18821929	-1	41	0.198246
18	18684866	10000	0.188	1	0	gene_body	ENSDARG00000069142	aars1	18636273	18821929	-1	50	0.18456
18	18684922	1	0.0913	1	0	gene_body	ENSDARG00000069142	aars1	18636273	18821929	-1	36	0.183928
18	18684922	100	0.0914	1	0	gene_body	ENSDARG00000069142	aars1	18636273	18821929	-1	43	0.185205
18	18684922	10000	0.1	1	0	gene_body	ENSDARG00000069142	aars1	18636273	18821929	-1	50	0.18456
18	18684939	1	0.205	1	0	gene_body	ENSDARG00000069142	aars1	18636273	18821929	-1	36	0.183928
18	18684939	100	0.223	1	0	gene_body	ENSDARG00000069142	aars1	18636273	18821929	-1	43	0.185205
18	18684939	1000	0.23	1	0	gene_body	ENSDARG00000069142	aars1	18636273	18821929	-1	41	0.198246
18	18684939	10000	0.246	1	0	gene_body	ENSDARG00000069142	aars1	18636273	18821929	-1	50	0.18456
18	18685478	100	0.149	1	0	gene_body	ENSDARG00000069142	aars1	18636273	18821929	-1	43	0.185205
18	18685478	1000	0.165	1	0	gene_body	ENSDARG00000069142	aars1	18636273	18821929	-1	41	0.198246
18	18685478	10000	0.194	1	0	gene_body	ENSDARG00000069142	aars1	18636273	18821929	-1	50	0.18456
18	18686011	1	0.118	1	0	gene_body	ENSDARG00000069142	aars1	18636273	18821929	-1	36	0.183928
18	18686011	100	0.133	1	0	gene_body	ENSDARG00000069142	aars1	18636273	18821929	-1	43	0.185205
18	18686011	1000	0.143	1	0	gene_body	ENSDARG00000069142	aars1	18636273	18821929	-1	41	0.198246
18	18686011	10000	0.155	1	0	gene_body	ENSDARG00000069142	aars1	18636273	18821929	-1	50	0.18456
9	48789990	1	0.244	1	0	gene_body	ENSDARG00000011573	abcb11a	48755638	48817119	1	1	0.244
9	48789990	100	0.305	1	0	gene_body	ENSDARG00000011573	abcb11a	48755638	48817119	1	1	0.305
9	48789990	1000	0.323	1	0	gene_body	ENSDARG00000011573	abcb11a	48755638	48817119	1	1	0.323
25	24640449	100	0.128	1	0	gene_body	ENSDARG00000062000	abtb2b	24616717	24723873	1	18	0.228667
25	24640449	1000	0.148	1	0	gene_body	ENSDARG00000062000	abtb2b	24616717	24723873	1	21	0.213429
25	24640449	10000	0.153	1	0	gene_body	ENSDARG00000062000	abtb2b	24616717	24723873	1	20	0.219345
25	24640483	100	0.217	-1	0	gene_body	ENSDARG00000062000	abtb2b	24616717	24723873	1	18	0.228667
25	24640483	1000	0.195	-1	0	gene_body	ENSDARG00000062000	abtb2b	24616717	24723873	1	21	0.213429
25	24640483	10000	0.187	-1	0	gene_body	ENSDARG00000062000	abtb2b	24616717	24723873	1	20	0.219345
25	24640814	1	0.139	1	0	gene_body	ENSDARG00000062000	abtb2b	24616717	24723873	1	18	0.214539
25	24640814	100	0.149	1	0	gene_body	ENSDARG00000062000	abtb2b	24616717	24723873	1	18	0.228667
25	24640814	1000	0.16	1	0	gene_body	ENSDARG00000062000	abtb2b	24616717	24723873	1	21	0.213429
25	24640814	10000	0.163	1	0	gene_body	ENSDARG00000062000	abtb2b	24616717	24723873	1	20	0.219345
25	24641234	1	0.175	-1	0	gene_body	ENSDARG00000062000	abtb2b	24616717	24723873	1	18	0.214539
25	24641234	100	0.174	-1	0	gene_body	ENSDARG00000062000	abtb2b	24616717	24723873	1	18	0.228667
25	24641234	1000	0.164	-1	0	gene_body	ENSDARG00000062000	abtb2b	24616717	24723873	1	21	0.213429
25	24641234	10000	0.145	-1	0	gene_body	ENSDARG00000062000	abtb2b	24616717	24723873	1	20	0.219345
25	24641307	1	0.16	-1	0	gene_body	ENSDARG00000062000	abtb2b	24616717	24723873	1	18	0.214539
25	24641307	100	0.153	-1	0	gene_body	ENSDARG00000062000	abtb2b	24616717	24723873	1	18	0.228667
25	24641307	1000	0.152	-1	0	gene_body	ENSDARG00000062000	abtb2b	24616717	24723873	1	21	0.213429
8	2512924	1	0.277	1	0	gene_body	ENSDARG00000038881	acaa2	2509625	2529878	-1	1	0.277
8	2512924	10	0.282	1	0	gene_body	ENSDARG00000038881	acaa2	2509625	2529878	-1	1	0.282
8	2512924	10000	0.303	1	0	gene_body	ENSDARG00000038881	acaa2	2509625	2529878	-1	1	0.303
5	23533551	1	0.153	1	0	gene_body	ENSDARG00000010752	acsl4b	23518399	23581355	-1	7	0.208857
5	23533551	100	0.175	1	0	gene_body	ENSDARG00000010752	acsl4b	23518399	23581355	-1	11	0.206818
5	23533551	10000	0.22	1	0	gene_body	ENSDARG00000010752	acsl4b	23518399	23581355	-1	12	0.19975
12	13874397	1	0.14	1	0	gene_body	ENSDARG00000079204	adam11	13811631	13886952	-1	5	0.17104
12	13874397	100	0.17	1	0	gene_body	ENSDARG00000079204	adam11	13811631	13886952	-1	9	0.154378
12	13874397	1000	0.171	1	0	gene_body	ENSDARG00000079204	adam11	13811631	13886952	-1	6	0.179533
12	13874397	10000	0.172	1	0	gene_body	ENSDARG00000079204	adam11	13811631	13886952	-1	4	0.21575
20	29593497	1	0.206	1	0	gene_body	ENSDARG00000093093	adam17b	29586529	29613629	1	3	0.218
20	29593497	100	0.251	1	0	gene_body	ENSDARG00000093093	adam17b	29586529	29613629	1	2	0.296
20	29593497	1000	0.255	1	0	gene_body	ENSDARG00000093093	adam17b	29586529	29613629	1	2	0.297
16	43203146	1	0.194	-1	0	gene_body	ENSDARG00000060532	adam22	43152727	43284939	1	7	0.210143
16	43203146	1000	0.169	-1	0	gene_body	ENSDARG00000060532	adam22	43152727	43284939	1	7	0.196857
16	43203146	10000	0.151	-1	0	gene_body	ENSDARG00000060532	adam22	43152727	43284939	1	10	0.1963
16	43204023	10	0.159	1	0	gene_body	ENSDARG00000060532	adam22	43152727	43284939	1	3	0.162333
16	43204023	100	0.197	1	0	gene_body	ENSDARG00000060532	adam22	43152727	43284939	1	7	0.198386
16	43204023	1000	0.201	1	0	gene_body	ENSDARG00000060532	adam22	43152727	43284939	1	7	0.196857
16	43204023	10000	0.206	1	0	gene_body	ENSDARG00000060532	adam22	43152727	43284939	1	10	0.1963
7	10206623	100	0.166	-1	0	gene_body	ENSDARG00000075555	adamts17	9981757	10257193	1	2	0.215
7	10206623	1000	0.148	-1	0	gene_body	ENSDARG00000075555	adamts17	9981757	10257193	1	2	0.1915
7	10206623	10000	0.14	-1	0	gene_body	ENSDARG00000075555	adamts17	9981757	10257193	1	4	0.099
21	32540052	1	0.161	1	0	gene_body	ENSDARG00000075930	adamts2	32508908	32684570	-1	11	0.214782
21	32540052	100	0.167	1	0	gene_body	ENSDARG00000075930	adamts2	32508908	32684570	-1	15	0.200347
21	32540052	1000	0.18	1	0	gene_body	ENSDARG00000075930	adamts2	32508908	32684570	-1	14	0.20905
21	32541109	100	0.0992	-1	0	gene_body	ENSDARG00000075930	adamts2	32508908	32684570	-1	15	0.200347
21	32541109	1000	0.0977	-1	0	gene_body	ENSDARG00000075930	adamts2	32508908	32684570	-1	14	0.20905
21	32541109	10000	0.0953	-1	0	gene_body	ENSDARG00000075930	adamts2	32508908	32684570	-1	9	0.204922
10	11616455	10	0.13	1	0	gene_body	ENSDARG00000041982	adamts6	11593998	11761927	-1	7	0.142271
10	11616455	100	0.131	1	0	gene_body	ENSDARG00000041982	adamts6	11593998	11761927	-1	9	0.237
10	11616455	1000	0.156	1	0	gene_body	ENSDARG00000041982	adamts6	11593998	11761927	-1	10	0.22735
10	11616455	10000	0.185	1	0	gene_body	ENSDARG00000041982	adamts6	11593998	11761927	-1	13	0.226715
10	11693794	1	0.146	0.8999999999999998	0.0373861	gene_body	ENSDARG00000041982	adamts6	11593998	11761927	-1	11	0.196082
10	11693794	10	0.155	0.8999999999999998	0.0373861	gene_body	ENSDARG00000041982	adamts6	11593998	11761927	-1	7	0.142271
10	11693794	100	0.169	0.8999999999999998	0.0373861	gene_body	ENSDARG00000041982	adamts6	11593998	11761927	-1	9	0.237
10	11693794	1000	0.194	0.8999999999999998	0.0373861	gene_body	ENSDARG00000041982	adamts6	11593998	11761927	-1	10	0.22735
10	11693794	10000	0.174	0.8999999999999998	0.0373861	gene_body	ENSDARG00000041982	adamts6	11593998	11761927	-1	13	0.226715
20	35530693	100	0.161	-1	0	gene_body	ENSDARG00000075134	adgrf11	35517572	35536676	-1	12	0.180242
20	35530693	1000	0.15	-1	0	gene_body	ENSDARG00000075134	adgrf11	35517572	35536676	-1	7	0.221186
20	35530693	10000	0.124	-1	0	gene_body	ENSDARG00000075134	adgrf11	35517572	35536676	-1	12	0.166125
20	35530787	1	0.143	1	0	gene_body	ENSDARG00000075134	adgrf11	35517572	35536676	-1	7	0.187357
20	35530787	100	0.144	1	0	gene_body	ENSDARG00000075134	adgrf11	35517572	35536676	-1	12	0.180242
20	35530787	10000	0.168	1	0	gene_body	ENSDARG00000075134	adgrf11	35517572	35536676	-1	12	0.166125
20	35530996	100	0.262	-1	0	gene_body	ENSDARG00000075134	adgrf11	35517572	35536676	-1	12	0.180242
20	35530996	1000	0.234	-1	0	gene_body	ENSDARG00000075134	adgrf11	35517572	35536676	-1	7	0.221186
20	35530996	10000	0.19	-1	0	gene_body	ENSDARG00000075134	adgrf11	35517572	35536676	-1	12	0.166125
13	25104453	1	0.208	1	0	gene_body	ENSDARG00000039429	adka	24918096	25199260	-1	1	0.208
13	25104453	100	0.244	1	0	gene_body	ENSDARG00000039429	adka	24918096	25199260	-1	2	0.213
13	25104453	10000	0.252	1	0	gene_body	ENSDARG00000039429	adka	24918096	25199260	-1	2	0.2335
13	25104467	100	0.182	1	0	gene_body	ENSDARG00000039429	adka	24918096	25199260	-1	2	0.213
13	25104467	1000	0.211	1	0	gene_body	ENSDARG00000039429	adka	24918096	25199260	-1	1	0.211
13	25104467	10000	0.215	1	0	gene_body	ENSDARG00000039429	adka	24918096	25199260	-1	2	0.2335
16	51138329	1	0.128	1	0	gene_body	ENSDARG00000092644	ago1	51084472	51151993	-1	7	0.142429
16	51138329	100	0.135	1	0	gene_body	ENSDARG00000092644	ago1	51084472	51151993	-1	11	0.192182
16	51138329	1000	0.141	1	0	gene_body	ENSDARG00000092644	ago1	51084472	51151993	-1	6	0.192
16	51138329	10000	0.156	1	0	gene_body	ENSDARG00000092644	ago1	51084472	51151993	-1	7	0.189429
25	11170621	1	0.203	1	0	gene_body	ENSDARG00000079994	akap13	11110380	11307786	1	2	0.227
25	11170621	100	0.214	1	0	gene_body	ENSDARG00000079994	akap13	11110380	11307786	1	3	0.223667
25	11170621	1000	0.237	1	0	gene_body	ENSDARG00000079994	akap13	11110380	11307786	1	2	0.2105
20	17259083	1	0.152	1	0	long_promoter	ENSDARG00000101333	AL928808.1	17259073	17261073	-1	3	0.21
20	17259083	1	0.152	1	0	gene_body	ENSDARG00000101333	AL928808.1	17257101	17259573	-1	4	0.2365
20	17259083	1000	0.186	1	0	long_promoter	ENSDARG00000101333	AL928808.1	17259073	17261073	-1	4	0.235
20	17259083	1000	0.186	1	0	gene_body	ENSDARG00000101333	AL928808.1	17257101	17259573	-1	5	0.2774
20	17259083	10000	0.206	1	0	long_promoter	ENSDARG00000101333	AL928808.1	17259073	17261073	-1	6	0.205
20	17259083	10000	0.206	1	0	gene_body	ENSDARG00000101333	AL928808.1	17257101	17259573	-1	9	0.129333
20	17259171	1	0.311	1	0	long_promoter	ENSDARG00000101333	AL928808.1	17259073	17261073	-1	3	0.21
20	17259171	1	0.311	1	0	gene_body	ENSDARG00000101333	AL928808.1	17257101	17259573	-1	4	0.2365
20	17259171	100	0.374	1	0	long_promoter	ENSDARG00000101333	AL928808.1	17259073	17261073	-1	5	0.2084
20	17259171	100	0.374	1	0	gene_body	ENSDARG00000101333	AL928808.1	17257101	17259573	-1	6	0.243167
20	17259171	1000	0.393	1	0	long_promoter	ENSDARG00000101333	AL928808.1	17259073	17261073	-1	4	0.235
20	17259171	1000	0.393	1	0	gene_body	ENSDARG00000101333	AL928808.1	17257101	17259573	-1	5	0.2774
20	17259171	10000	0.397	1	0	long_promoter	ENSDARG00000101333	AL928808.1	17259073	17261073	-1	6	0.205
20	17259171	10000	0.397	1	0	gene_body	ENSDARG00000101333	AL928808.1	17257101	17259573	-1	9	0.129333
4	61457925	100	0.307	-1	0	long_promoter	ENSDARG00000113647	AL929029.13	61457491	61459491	-1	6	0.216333
4	61457925	100	0.307	-1	0	upstream	ENSDARG00000113647	AL929029.13	61457841	61458291	-1	3	0.253
4	61457925	100	0.307	-1	0	gene_body	ENSDARG00000113647	AL929029.13	61457918	61457991	-1	2	0.265
4	61457925	1000	0.303	-1	0	long_promoter	ENSDARG00000113647	AL929029.13	61457491	61459491	-1	2	0.238
4	61457925	1000	0.303	-1	0	upstream	ENSDARG00000113647	AL929029.13	61457841	61458291	-1	1	0.303
4	61457925	1000	0.303	-1	0	gene_body	ENSDARG00000113647	AL929029.13	61457918	61457991	-1	1	0.303
4	61457925	10000	0.294	-1	0	long_promoter	ENSDARG00000113647	AL929029.13	61457491	61459491	-1	4	0.219
4	61457925	10000	0.294	-1	0	upstream	ENSDARG00000113647	AL929029.13	61457841	61458291	-1	2	0.279
4	61457925	10000	0.294	-1	0	gene_body	ENSDARG00000113647	AL929029.13	61457918	61457991	-1	1	0.294
25	9904089	10	0.304	-1	0	gene_body	ENSDARG00000093575	AL929493.1	9853189	9998269	-1	2	0.2765
25	9904089	100	0.29	-1	0	gene_body	ENSDARG00000093575	AL929493.1	9853189	9998269	-1	2	0.2865
25	9904089	1000	0.261	-1	0	gene_body	ENSDARG00000093575	AL929493.1	9853189	9998269	-1	2	0.2645
4	77561216	100	0.138	-1	0	long_promoter	ENSDARG00000115978	AL935186.10	77561179	77563179	-1	22	0.115282
4	77561216	1000	0.133	-1	0	long_promoter	ENSDARG00000115978	AL935186.10	77561179	77563179	-1	15	0.235887
4	77561216	10000	0.132	-1	0	long_promoter	ENSDARG00000115978	AL935186.10	77561179	77563179	-1	14	0.205329
4	77561424	1	0.24	0.8999999999999998	0.0373861	long_promoter	ENSDARG00000115978	AL935186.10	77561179	77563179	-1	11	0.246
4	77561424	1	0.24	0.8999999999999998	0.0373861	gene_body	ENSDARG00000115978	AL935186.10	77561226	77561679	-1	11	0.246
4	77561424	10	0.208	0.8999999999999998	0.0373861	long_promoter	ENSDARG00000115978	AL935186.10	77561179	77563179	-1	15	0.183647
4	77561424	10	0.208	0.8999999999999998	0.0373861	gene_body	ENSDARG00000115978	AL935186.10	77561226	77561679	-1	15	0.183647
4	77561424	100	0.322	0.8999999999999998	0.0373861	long_promoter	ENSDARG00000115978	AL935186.10	77561179	77563179	-1	22	0.115282
4	77561424	100	0.322	0.8999999999999998	0.0373861	gene_body	ENSDARG00000115978	AL935186.10	77561226	77561679	-1	21	0.1142
4	77561424	1000	0.333	0.8999999999999998	0.0373861	long_promoter	ENSDARG00000115978	AL935186.10	77561179	77563179	-1	15	0.235887
4	77561424	1000	0.333	0.8999999999999998	0.0373861	gene_body	ENSDARG00000115978	AL935186.10	77561226	77561679	-1	14	0.243236
4	77561424	10000	0.343	0.8999999999999998	0.0373861	long_promoter	ENSDARG00000115978	AL935186.10	77561179	77563179	-1	14	0.205329
4	77561424	10000	0.343	0.8999999999999998	0.0373861	gene_body	ENSDARG00000115978	AL935186.10	77561226	77561679	-1	13	0.210969
4	77561514	1	0.216	0.8999999999999998	0.0373861	long_promoter	ENSDARG00000115978	AL935186.10	77561179	77563179	-1	11	0.246
4	77561514	1	0.216	0.8999999999999998	0.0373861	gene_body	ENSDARG00000115978	AL935186.10	77561226	77561679	-1	11	0.246
4	77561514	10	0.189	0.8999999999999998	0.0373861	long_promoter	ENSDARG00000115978	AL935186.10	77561179	77563179	-1	15	0.183647
4	77561514	10	0.189	0.8999999999999998	0.0373861	gene_body	ENSDARG00000115978	AL935186.10	77561226	77561679	-1	15	0.183647
4	77561514	100	0.262	0.8999999999999998	0.0373861	long_promoter	ENSDARG00000115978	AL935186.10	77561179	77563179	-1	22	0.115282
4	77561514	100	0.262	0.8999999999999998	0.0373861	gene_body	ENSDARG00000115978	AL935186.10	77561226	77561679	-1	21	0.1142
4	77561514	1000	0.274	0.8999999999999998	0.0373861	long_promoter	ENSDARG00000115978	AL935186.10	77561179	77563179	-1	15	0.235887
4	77561514	1000	0.274	0.8999999999999998	0.0373861	gene_body	ENSDARG00000115978	AL935186.10	77561226	77561679	-1	14	0.243236
4	77561514	10000	0.295	0.8999999999999998	0.0373861	long_promoter	ENSDARG00000115978	AL935186.10	77561179	77563179	-1	14	0.205329
4	77561514	10000	0.295	0.8999999999999998	0.0373861	gene_body	ENSDARG00000115978	AL935186.10	77561226	77561679	-1	13	0.210969
4	77561550	1	0.343	-0.9	0.0373861	long_promoter	ENSDARG00000115978	AL935186.10	77561179	77563179	-1	11	0.246
4	77561550	1	0.343	-0.9	0.0373861	upstream	ENSDARG00000115978	AL935186.10	77561529	77561979	-1	2	0.268
4	77561550	1	0.343	-0.9	0.0373861	gene_body	ENSDARG00000115978	AL935186.10	77561226	77561679	-1	11	0.246
4	77561550	10	0.359	-0.9	0.0373861	long_promoter	ENSDARG00000115978	AL935186.10	77561179	77563179	-1	15	0.183647
4	77561550	10	0.359	-0.9	0.0373861	upstream	ENSDARG00000115978	AL935186.10	77561529	77561979	-1	3	0.125667
4	77561550	10	0.359	-0.9	0.0373861	gene_body	ENSDARG00000115978	AL935186.10	77561226	77561679	-1	15	0.183647
4	77561550	100	0.28	-0.9	0.0373861	long_promoter	ENSDARG00000115978	AL935186.10	77561179	77563179	-1	22	0.115282
4	77561550	100	0.28	-0.9	0.0373861	upstream	ENSDARG00000115978	AL935186.10	77561529	77561979	-1	4	0.04025
4	77561550	100	0.28	-0.9	0.0373861	gene_body	ENSDARG00000115978	AL935186.10	77561226	77561679	-1	21	0.1142
4	77561550	1000	0.24	-0.9	0.0373861	long_promoter	ENSDARG00000115978	AL935186.10	77561179	77563179	-1	15	0.235887
4	77561550	1000	0.24	-0.9	0.0373861	upstream	ENSDARG00000115978	AL935186.10	77561529	77561979	-1	2	0.2345
4	77561550	1000	0.24	-0.9	0.0373861	gene_body	ENSDARG00000115978	AL935186.10	77561226	77561679	-1	14	0.243236
4	77561550	10000	0.207	-0.9	0.0373861	long_promoter	ENSDARG00000115978	AL935186.10	77561179	77563179	-1	14	0.205329
4	77561550	10000	0.207	-0.9	0.0373861	upstream	ENSDARG00000115978	AL935186.10	77561529	77561979	-1	2	0.2055
4	77561550	10000	0.207	-0.9	0.0373861	gene_body	ENSDARG00000115978	AL935186.10	77561226	77561679	-1	13	0.210969
4	77557312	1	0.192	0.8999999999999998	0.0373861	long_promoter	ENSDARG00000115988	AL935186.11	77556779	77558779	-1	22	0.192841
4	77557312	1	0.192	0.8999999999999998	0.0373861	upstream	ENSDARG00000115988	AL935186.11	77557129	77557579	-1	7	0.200286
4	77557312	1	0.192	0.8999999999999998	0.0373861	very_short_promoter	ENSDARG00000115988	AL935186.11	77557229	77557329	-1	3	0.193667
4	77557312	10	0.152	0.8999999999999998	0.0373861	long_promoter	ENSDARG00000115988	AL935186.11	77556779	77558779	-1	35	0.0634829
4	77557312	10	0.152	0.8999999999999998	0.0373861	upstream	ENSDARG00000115988	AL935186.11	77557129	77557579	-1	14	0.0411929
4	77557312	10	0.152	0.8999999999999998	0.0373861	very_short_promoter	ENSDARG00000115988	AL935186.11	77557229	77557329	-1	4	0.1694
4	77557312	100	0.212	0.8999999999999998	0.0373861	long_promoter	ENSDARG00000115988	AL935186.11	77556779	77558779	-1	46	0.0534457
4	77557312	100	0.212	0.8999999999999998	0.0373861	upstream	ENSDARG00000115988	AL935186.11	77557129	77557579	-1	16	0.0429688
4	77557312	100	0.212	0.8999999999999998	0.0373861	very_short_promoter	ENSDARG00000115988	AL935186.11	77557229	77557329	-1	4	0.20975
4	77557312	1000	0.218	0.8999999999999998	0.0373861	long_promoter	ENSDARG00000115988	AL935186.11	77556779	77558779	-1	38	0.164529
4	77557312	1000	0.218	0.8999999999999998	0.0373861	upstream	ENSDARG00000115988	AL935186.11	77557129	77557579	-1	10	0.1645
4	77557312	1000	0.218	0.8999999999999998	0.0373861	very_short_promoter	ENSDARG00000115988	AL935186.11	77557229	77557329	-1	4	0.19425
4	77557312	10000	0.221	0.8999999999999998	0.0373861	long_promoter	ENSDARG00000115988	AL935186.11	77556779	77558779	-1	39	0.160033
4	77557312	10000	0.221	0.8999999999999998	0.0373861	upstream	ENSDARG00000115988	AL935186.11	77557129	77557579	-1	12	0.116508
4	77557312	10000	0.221	0.8999999999999998	0.0373861	very_short_promoter	ENSDARG00000115988	AL935186.11	77557229	77557329	-1	4	0.156875
4	77558190	100	0.126	1	0	long_promoter	ENSDARG00000115988	AL935186.11	77556779	77558779	-1	46	0.0534457
4	77558190	1000	0.151	1	0	long_promoter	ENSDARG00000115988	AL935186.11	77556779	77558779	-1	38	0.164529
4	77558190	10000	0.172	1	0	long_promoter	ENSDARG00000115988	AL935186.11	77556779	77558779	-1	39	0.160033
4	77558746	100	0.103	1	0	long_promoter	ENSDARG00000115988	AL935186.11	77556779	77558779	-1	46	0.0534457
4	77558746	1000	0.132	1	0	long_promoter	ENSDARG00000115988	AL935186.11	77556779	77558779	-1	38	0.164529
4	77558746	10000	0.133	1	0	long_promoter	ENSDARG00000115988	AL935186.11	77556779	77558779	-1	39	0.160033
4	77558770	1	0.0855	-1	0	long_promoter	ENSDARG00000115988	AL935186.11	77556779	77558779	-1	22	0.192841
4	77558770	10	0.0831	-1	0	long_promoter	ENSDARG00000115988	AL935186.11	77556779	77558779	-1	35	0.0634829
4	77558770	10000	0.0746	-1	0	long_promoter	ENSDARG00000115988	AL935186.11	77556779	77558779	-1	39	0.160033
4	77560717	1	0.176	-1	0	long_promoter	ENSDARG00000081218	AL935186.2	77560310	77562310	-1	12	0.240167
4	77560717	1	0.176	-1	0	upstream	ENSDARG00000081218	AL935186.2	77560660	77561110	-1	1	0.176
4	77560717	1	0.176	-1	0	gene_body	ENSDARG00000081218	AL935186.2	77560655	77560810	-1	1	0.176
4	77560717	1000	0.137	-1	0	long_promoter	ENSDARG00000081218	AL935186.2	77560310	77562310	-1	16	0.229706
4	77560717	1000	0.137	-1	0	upstream	ENSDARG00000081218	AL935186.2	77560660	77561110	-1	1	0.137
4	77560717	1000	0.137	-1	0	gene_body	ENSDARG00000081218	AL935186.2	77560655	77560810	-1	1	0.137
4	77560717	10000	0.125	-1	0	long_promoter	ENSDARG00000081218	AL935186.2	77560310	77562310	-1	16	0.195162
4	77560717	10000	0.125	-1	0	upstream	ENSDARG00000081218	AL935186.2	77560660	77561110	-1	2	0.124
4	77560717	10000	0.125	-1	0	gene_body	ENSDARG00000081218	AL935186.2	77560655	77560810	-1	2	0.124
4	77561216	100	0.138	-1	0	long_promoter	ENSDARG00000081218	AL935186.2	77560310	77562310	-1	22	0.115282
4	77561216	1000	0.133	-1	0	long_promoter	ENSDARG00000081218	AL935186.2	77560310	77562310	-1	16	0.229706
4	77561216	10000	0.132	-1	0	long_promoter	ENSDARG00000081218	AL935186.2	77560310	77562310	-1	16	0.195162
4	77561424	1	0.24	0.8999999999999998	0.0373861	long_promoter	ENSDARG00000081218	AL935186.2	77560310	77562310	-1	12	0.240167
4	77561424	10	0.208	0.8999999999999998	0.0373861	long_promoter	ENSDARG00000081218	AL935186.2	77560310	77562310	-1	15	0.183647
4	77561424	100	0.322	0.8999999999999998	0.0373861	long_promoter	ENSDARG00000081218	AL935186.2	77560310	77562310	-1	22	0.115282
4	77561424	1000	0.333	0.8999999999999998	0.0373861	long_promoter	ENSDARG00000081218	AL935186.2	77560310	77562310	-1	16	0.229706
4	77561424	10000	0.343	0.8999999999999998	0.0373861	long_promoter	ENSDARG00000081218	AL935186.2	77560310	77562310	-1	16	0.195162
4	77561514	1	0.216	0.8999999999999998	0.0373861	long_promoter	ENSDARG00000081218	AL935186.2	77560310	77562310	-1	12	0.240167
4	77561514	10	0.189	0.8999999999999998	0.0373861	long_promoter	ENSDARG00000081218	AL935186.2	77560310	77562310	-1	15	0.183647
4	77561514	100	0.262	0.8999999999999998	0.0373861	long_promoter	ENSDARG00000081218	AL935186.2	77560310	77562310	-1	22	0.115282
4	77561514	1000	0.274	0.8999999999999998	0.0373861	long_promoter	ENSDARG00000081218	AL935186.2	77560310	77562310	-1	16	0.229706
4	77561514	10000	0.295	0.8999999999999998	0.0373861	long_promoter	ENSDARG00000081218	AL935186.2	77560310	77562310	-1	16	0.195162
4	77561550	1	0.343	-0.9	0.0373861	long_promoter	ENSDARG00000081218	AL935186.2	77560310	77562310	-1	12	0.240167
4	77561550	10	0.359	-0.9	0.0373861	long_promoter	ENSDARG00000081218	AL935186.2	77560310	77562310	-1	15	0.183647
4	77561550	100	0.28	-0.9	0.0373861	long_promoter	ENSDARG00000081218	AL935186.2	77560310	77562310	-1	22	0.115282
4	77561550	1000	0.24	-0.9	0.0373861	long_promoter	ENSDARG00000081218	AL935186.2	77560310	77562310	-1	16	0.229706
4	77561550	10000	0.207	-0.9	0.0373861	long_promoter	ENSDARG00000081218	AL935186.2	77560310	77562310	-1	16	0.195162
4	77634028	1	0.188	-1	0	gene_body	ENSDARG00000097345	AL935186.3	77580532	77676179	1	1	0.188
4	77634028	1000	0.172	-1	0	gene_body	ENSDARG00000097345	AL935186.3	77580532	77676179	1	2	0.2905
4	77634028	10000	0.17	-1	0	gene_body	ENSDARG00000097345	AL935186.3	77580532	77676179	1	2	0.2455
4	30998814	1	0.0747	1	0	long_promoter	ENSDARG00000098340	AL953856.2	30998055	31000055	-1	4	0.109925
4	30998814	1	0.0747	1	0	upstream	ENSDARG00000098340	AL953856.2	30998405	30998855	-1	2	0.09035
4	30998814	100	0.0786	1	0	long_promoter	ENSDARG00000098340	AL953856.2	30998055	31000055	-1	3	0.118867
4	30998814	100	0.0786	1	0	upstream	ENSDARG00000098340	AL953856.2	30998405	30998855	-1	2	0.0878
4	30998814	10000	0.102	1	0	long_promoter	ENSDARG00000098340	AL953856.2	30998055	31000055	-1	2	0.1155
4	30998814	10000	0.102	1	0	upstream	ENSDARG00000098340	AL953856.2	30998405	30998855	-1	2	0.1155
10	28763749	100	0.207	-1	0	gene_body	ENSDARG00000026531	alcama	28731749	28835812	-1	2	0.1915
10	28763749	1000	0.175	-1	0	gene_body	ENSDARG00000026531	alcama	28731749	28835812	-1	1	0.175
10	28763749	10000	0.172	-1	0	gene_body	ENSDARG00000026531	alcama	28731749	28835812	-1	2	0.1835
7	35250498	1	0.298	1	0	gene_body	ENSDARG00000105578	amfrb	35245607	35271142	1	12	0.2077
7	35250498	100	0.326	1	0	gene_body	ENSDARG00000105578	amfrb	35245607	35271142	1	11	0.167891
7	35250498	1000	0.344	1	0	gene_body	ENSDARG00000105578	amfrb	35245607	35271142	1	10	0.23789
7	35250498	10000	0.394	1	0	gene_body	ENSDARG00000105578	amfrb	35245607	35271142	1	9	0.206556
13	47075170	1	0.24	1	0	gene_body	ENSDARG00000075687	anapc1	47007075	47178279	1	3	0.224667
13	47075170	100	0.285	1	0	gene_body	ENSDARG00000075687	anapc1	47007075	47178279	1	3	0.202333
13	47075170	1000	0.315	1	0	gene_body	ENSDARG00000075687	anapc1	47007075	47178279	1	2	0.278
2	54716025	1	0.195	0.8999999999999998	0.0373861	gene_body	ENSDARG00000052419	ankrd12	54696042	54786748	1	1	0.195
2	54716025	10	0.27	0.8999999999999998	0.0373861	gene_body	ENSDARG00000052419	ankrd12	54696042	54786748	1	1	0.27
2	54716025	100	0.284	0.8999999999999998	0.0373861	gene_body	ENSDARG00000052419	ankrd12	54696042	54786748	1	3	0.230333
2	54716025	1000	0.313	0.8999999999999998	0.0373861	gene_body	ENSDARG00000052419	ankrd12	54696042	54786748	1	2	0.228
2	54716025	10000	0.306	0.8999999999999998	0.0373861	gene_body	ENSDARG00000052419	ankrd12	54696042	54786748	1	1	0.306
20	1207386	1	0.197	1	0	gene_body	ENSDARG00000029370	ankrd6b	1203238	1239603	-1	5	0.2084
20	1207386	100	0.26	1	0	gene_body	ENSDARG00000029370	ankrd6b	1203238	1239603	-1	9	0.232111
20	1207386	1000	0.271	1	0	gene_body	ENSDARG00000029370	ankrd6b	1203238	1239603	-1	6	0.231167
20	1207386	10000	0.296	1	0	gene_body	ENSDARG00000029370	ankrd6b	1203238	1239603	-1	9	0.233778
8	30197231	100	0.168	1	0	gene_body	ENSDARG00000068461	aopep	30159329	30316436	-1	12	0.164167
8	30197231	1000	0.18	1	0	gene_body	ENSDARG00000068461	aopep	30159329	30316436	-1	5	0.2086
8	30197231	10000	0.21	1	0	gene_body	ENSDARG00000068461	aopep	30159329	30316436	-1	9	0.192122
25	5802027	10	0.284	1	0	gene_body	ENSDARG00000078139	appl2	5790536	5815834	-1	1	0.284
25	5802027	100	0.292	1	0	gene_body	ENSDARG00000078139	appl2	5790536	5815834	-1	1	0.292
25	5802027	10000	0.303	1	0	gene_body	ENSDARG00000078139	appl2	5790536	5815834	-1	1	0.303
12	15515490	1	0.122	1	0	gene_body	ENSDARG00000026840	arhgap23b	15477111	15561869	1	9	0.210778
12	15515490	100	0.144	1	0	gene_body	ENSDARG00000026840	arhgap23b	15477111	15561869	1	3	0.173667
12	15515490	1000	0.152	1	0	gene_body	ENSDARG00000026840	arhgap23b	15477111	15561869	1	11	0.1865
12	15515590	1	0.228	-1	0	gene_body	ENSDARG00000026840	arhgap23b	15477111	15561869	1	9	0.210778
12	15515590	1000	0.2	-1	0	gene_body	ENSDARG00000026840	arhgap23b	15477111	15561869	1	11	0.1865
12	15515590	10000	0.172	-1	0	gene_body	ENSDARG00000026840	arhgap23b	15477111	15561869	1	8	0.192713
9	11182883	1	0.104	0.8999999999999998	0.0373861	gene_body	ENSDARG00000025162	asic4a	11034314	11229565	1	17	0.145224
9	11182883	10	0.103	0.8999999999999998	0.0373861	gene_body	ENSDARG00000025162	asic4a	11034314	11229565	1	2	0.1275
9	11182883	100	0.128	0.8999999999999998	0.0373861	gene_body	ENSDARG00000025162	asic4a	11034314	11229565	1	21	0.157681
9	11182883	1000	0.138	0.8999999999999998	0.0373861	gene_body	ENSDARG00000025162	asic4a	11034314	11229565	1	18	0.158411
9	11182883	10000	0.158	0.8999999999999998	0.0373861	gene_body	ENSDARG00000025162	asic4a	11034314	11229565	1	20	0.15257
9	11182926	100	0.131	-1	0	gene_body	ENSDARG00000025162	asic4a	11034314	11229565	1	21	0.157681
9	11182926	1000	0.123	-1	0	gene_body	ENSDARG00000025162	asic4a	11034314	11229565	1	18	0.158411
9	11182926	10000	0.111	-1	0	gene_body	ENSDARG00000025162	asic4a	11034314	11229565	1	20	0.15257
13	19899794	1	0.331	-1	0	gene_body	ENSDARG00000077188	atrnl1a	19884631	20348295	1	27	0.188022
13	19899794	100	0.292	-1	0	gene_body	ENSDARG00000077188	atrnl1a	19884631	20348295	1	40	0.20043
13	19899794	1000	0.285	-1	0	gene_body	ENSDARG00000077188	atrnl1a	19884631	20348295	1	31	0.155052
13	19899794	10000	0.249	-1	0	gene_body	ENSDARG00000077188	atrnl1a	19884631	20348295	1	37	0.183565
13	19900807	10	0.229	-1	0	gene_body	ENSDARG00000077188	atrnl1a	19884631	20348295	1	9	0.176411
13	19900807	100	0.228	-1	0	gene_body	ENSDARG00000077188	atrnl1a	19884631	20348295	1	40	0.20043
13	19900807	10000	0.209	-1	0	gene_body	ENSDARG00000077188	atrnl1a	19884631	20348295	1	37	0.183565
13	19990212	100	0.155	1	0	gene_body	ENSDARG00000077188	atrnl1a	19884631	20348295	1	40	0.20043
13	19990212	1000	0.161	1	0	gene_body	ENSDARG00000077188	atrnl1a	19884631	20348295	1	31	0.155052
13	19990212	10000	0.17	1	0	gene_body	ENSDARG00000077188	atrnl1a	19884631	20348295	1	37	0.183565
13	20075728	1	0.229	1	0	gene_body	ENSDARG00000077188	atrnl1a	19884631	20348295	1	27	0.188022
13	20075728	1000	0.234	1	0	gene_body	ENSDARG00000077188	atrnl1a	19884631	20348295	1	31	0.155052
13	20075728	10000	0.255	1	0	gene_body	ENSDARG00000077188	atrnl1a	19884631	20348295	1	37	0.183565
13	20075772	1	0.383	0.8999999999999998	0.0373861	gene_body	ENSDARG00000077188	atrnl1a	19884631	20348295	1	27	0.188022
13	20075772	10	0.359	0.8999999999999998	0.0373861	gene_body	ENSDARG00000077188	atrnl1a	19884631	20348295	1	9	0.176411
13	20075772	100	0.388	0.8999999999999998	0.0373861	gene_body	ENSDARG00000077188	atrnl1a	19884631	20348295	1	40	0.20043
13	20075772	1000	0.404	0.8999999999999998	0.0373861	gene_body	ENSDARG00000077188	atrnl1a	19884631	20348295	1	31	0.155052
13	20075772	10000	0.427	0.8999999999999998	0.0373861	gene_body	ENSDARG00000077188	atrnl1a	19884631	20348295	1	37	0.183565
11	36399202	100	0.204	-1	0	gene_body	ENSDARG00000055300	atxn7l2a	36379293	36407866	1	23	0.169404
11	36399202	1000	0.194	-1	0	gene_body	ENSDARG00000055300	atxn7l2a	36379293	36407866	1	15	0.191
11	36399202	10000	0.176	-1	0	gene_body	ENSDARG00000055300	atxn7l2a	36379293	36407866	1	18	0.161161
11	36404368	10	0.129	1	0	gene_body	ENSDARG00000055300	atxn7l2a	36379293	36407866	1	9	0.158122
11	36404368	100	0.13	1	0	gene_body	ENSDARG00000055300	atxn7l2a	36379293	36407866	1	23	0.169404
11	36404368	10000	0.137	1	0	gene_body	ENSDARG00000055300	atxn7l2a	36379293	36407866	1	18	0.161161
3	45486938	1	0.122	1	0	gene_body	ENSDARG00000079264	baiap3	45401472	45539853	1	4	0.1134
3	45486938	100	0.128	1	0	gene_body	ENSDARG00000079264	baiap3	45401472	45539853	1	4	0.129
3	45486938	10000	0.13	1	0	gene_body	ENSDARG00000079264	baiap3	45401472	45539853	1	2	0.1215
15	28666814	1	0.15	1	0	gene_body	ENSDARG00000025977	blmh	28634580	28785512	-1	1	0.15
15	28666814	10	0.174	1	0	gene_body	ENSDARG00000025977	blmh	28634580	28785512	-1	2	0.194
15	28666814	1000	0.177	1	0	gene_body	ENSDARG00000025977	blmh	28634580	28785512	-1	2	0.204
15	28666814	10000	0.208	1	0	gene_body	ENSDARG00000025977	blmh	28634580	28785512	-1	1	0.208
7	49576062	1	0.333	-1	0	gene_body	ENSDARG00000077791	brsk2b	49324103	49595067	-1	3	0.327333
7	49576062	100	0.331	-1	0	gene_body	ENSDARG00000077791	brsk2b	49324103	49595067	-1	2	0.328
7	49576062	10000	0.317	-1	0	gene_body	ENSDARG00000077791	brsk2b	49324103	49595067	-1	2	0.2975
7	49576071	1	0.397	-1	0	gene_body	ENSDARG00000077791	brsk2b	49324103	49595067	-1	3	0.327333
7	49576071	100	0.325	-1	0	gene_body	ENSDARG00000077791	brsk2b	49324103	49595067	-1	2	0.328
7	49576071	10000	0.278	-1	0	gene_body	ENSDARG00000077791	brsk2b	49324103	49595067	-1	2	0.2975
5	23010536	1	0.239	0.8999999999999998	0.0373861	gene_body	ENSDARG00000035540	brwd3	22974019	23020606	1	41	0.1751
5	23010536	10	0.174	0.8999999999999998	0.0373861	gene_body	ENSDARG00000035540	brwd3	22974019	23020606	1	12	0.167917
5	23010536	100	0.274	0.8999999999999998	0.0373861	gene_body	ENSDARG00000035540	brwd3	22974019	23020606	1	38	0.175868
5	23010536	1000	0.304	0.8999999999999998	0.0373861	gene_body	ENSDARG00000035540	brwd3	22974019	23020606	1	42	0.188083
5	23010536	10000	0.315	0.8999999999999998	0.0373861	gene_body	ENSDARG00000035540	brwd3	22974019	23020606	1	38	0.187587
5	23012030	1	0.33	0.8999999999999998	0.0373861	gene_body	ENSDARG00000035540	brwd3	22974019	23020606	1	41	0.1751
5	23012030	10	0.162	0.8999999999999998	0.0373861	gene_body	ENSDARG00000035540	brwd3	22974019	23020606	1	12	0.167917
5	23012030	100	0.349	0.8999999999999998	0.0373861	gene_body	ENSDARG00000035540	brwd3	22974019	23020606	1	38	0.175868
5	23012030	1000	0.362	0.8999999999999998	0.0373861	gene_body	ENSDARG00000035540	brwd3	22974019	23020606	1	42	0.188083
5	23012030	10000	0.372	0.8999999999999998	0.0373861	gene_body	ENSDARG00000035540	brwd3	22974019	23020606	1	38	0.187587
5	23012045	100	0.0842	-1	0	gene_body	ENSDARG00000035540	brwd3	22974019	23020606	1	38	0.175868
5	23012045	1000	0.0638	-1	0	gene_body	ENSDARG00000035540	brwd3	22974019	23020606	1	42	0.188083
5	23012045	10000	0.0626	-1	0	gene_body	ENSDARG00000035540	brwd3	22974019	23020606	1	38	0.187587
19	3786116	1	0.196	1	0	gene_body	ENSDARG00000103618	btr18	3729013	3790595	-1	1	0.196
19	3786116	10	0.209	1	0	gene_body	ENSDARG00000103618	btr18	3729013	3790595	-1	1	0.209
19	3786116	100	0.22	1	0	gene_body	ENSDARG00000103618	btr18	3729013	3790595	-1	4	0.20725
19	3786116	10000	0.226	1	0	gene_body	ENSDARG00000103618	btr18	3729013	3790595	-1	1	0.226
7	2856499	1	0.113	1	0	gene_body	ENSDARG00000104895	BX004857.1	2849020	2899388	1	11	0.195182
7	2856499	100	0.145	1	0	gene_body	ENSDARG00000104895	BX004857.1	2849020	2899388	1	14	0.228079
7	2856499	10000	0.152	1	0	gene_body	ENSDARG00000104895	BX004857.1	2849020	2899388	1	8	0.2265
7	2857165	1	0.168	1	0	gene_body	ENSDARG00000104895	BX004857.1	2849020	2899388	1	11	0.195182
7	2857165	100	0.177	1	0	gene_body	ENSDARG00000104895	BX004857.1	2849020	2899388	1	14	0.228079
7	2857165	1000	0.21	1	0	gene_body	ENSDARG00000104895	BX004857.1	2849020	2899388	1	11	0.216455
7	41493949	100	0.262	-1	0	long_promoter	ENSDARG00000109246	BX005319.3	41492631	41494631	-1	1	0.262
7	41493949	1000	0.246	-1	0	long_promoter	ENSDARG00000109246	BX005319.3	41492631	41494631	-1	1	0.246
7	41493949	10000	0.233	-1	0	long_promoter	ENSDARG00000109246	BX005319.3	41492631	41494631	-1	1	0.233
8	34942522	100	0.164	1	0	gene_body	ENSDARG00000111462	BX005361.2	34932397	34975385	1	26	0.171496
8	34942522	1000	0.165	1	0	gene_body	ENSDARG00000111462	BX005361.2	34932397	34975385	1	22	0.18005
8	34942522	10000	0.188	1	0	gene_body	ENSDARG00000111462	BX005361.2	34932397	34975385	1	20	0.20325
8	34485296	1	0.153	-1	0	long_promoter	ENSDARG00000093508	BX005399.1	34485156	34487156	1	3	0.143667
8	34485296	100	0.149	-1	0	long_promoter	ENSDARG00000093508	BX005399.1	34485156	34487156	1	2	0.17
8	34485296	1000	0.137	-1	0	long_promoter	ENSDARG00000093508	BX005399.1	34485156	34487156	1	2	0.1645
8	34485422	1	0.161	0.8999999999999998	0.0373861	long_promoter	ENSDARG00000093508	BX005399.1	34485156	34487156	1	3	0.143667
8	34485422	10	0.157	0.8999999999999998	0.0373861	long_promoter	ENSDARG00000093508	BX005399.1	34485156	34487156	1	1	0.157
8	34485422	100	0.191	0.8999999999999998	0.0373861	long_promoter	ENSDARG00000093508	BX005399.1	34485156	34487156	1	2	0.17
8	34485422	1000	0.192	0.8999999999999998	0.0373861	long_promoter	ENSDARG00000093508	BX005399.1	34485156	34487156	1	2	0.1645
8	34485422	10000	0.196	0.8999999999999998	0.0373861	long_promoter	ENSDARG00000093508	BX005399.1	34485156	34487156	1	3	0.1255
8	34500099	1	0.198	0.8999999999999998	0.0373861	gene_body	ENSDARG00000093508	BX005399.1	34486656	34529061	1	59	0.16639
8	34500099	10	0.123	0.8999999999999998	0.0373861	gene_body	ENSDARG00000093508	BX005399.1	34486656	34529061	1	33	0.154303
8	34500099	100	0.204	0.8999999999999998	0.0373861	gene_body	ENSDARG00000093508	BX005399.1	34486656	34529061	1	76	0.184495
8	34500099	1000	0.206	0.8999999999999998	0.0373861	gene_body	ENSDARG00000093508	BX005399.1	34486656	34529061	1	84	0.173929
8	34500099	10000	0.231	0.8999999999999998	0.0373861	gene_body	ENSDARG00000093508	BX005399.1	34486656	34529061	1	85	0.174506
8	34512378	1	0.095	0.8999999999999998	0.0373861	gene_body	ENSDARG00000093508	BX005399.1	34486656	34529061	1	59	0.16639
8	34512378	10	0.131	0.8999999999999998	0.0373861	gene_body	ENSDARG00000093508	BX005399.1	34486656	34529061	1	33	0.154303
8	34512378	100	0.128	0.8999999999999998	0.0373861	gene_body	ENSDARG00000093508	BX005399.1	34486656	34529061	1	76	0.184495
8	34512378	1000	0.142	0.8999999999999998	0.0373861	gene_body	ENSDARG00000093508	BX005399.1	34486656	34529061	1	84	0.173929
8	34512378	10000	0.151	0.8999999999999998	0.0373861	gene_body	ENSDARG00000093508	BX005399.1	34486656	34529061	1	85	0.174506
8	34514329	1	0.211	1	0	gene_body	ENSDARG00000093508	BX005399.1	34486656	34529061	1	59	0.16639
8	34514329	10	0.232	1	0	gene_body	ENSDARG00000093508	BX005399.1	34486656	34529061	1	33	0.154303
8	34514329	1000	0.245	1	0	gene_body	ENSDARG00000093508	BX005399.1	34486656	34529061	1	84	0.173929
8	34517826	1	0.0971	1	0	gene_body	ENSDARG00000093508	BX005399.1	34486656	34529061	1	59	0.16639
8	34517826	100	0.106	1	0	gene_body	ENSDARG00000093508	BX005399.1	34486656	34529061	1	76	0.184495
8	34517826	1000	0.128	1	0	gene_body	ENSDARG00000093508	BX005399.1	34486656	34529061	1	84	0.173929
8	34517826	10000	0.168	1	0	gene_body	ENSDARG00000093508	BX005399.1	34486656	34529061	1	85	0.174506
8	34517858	100	0.102	1	0	gene_body	ENSDARG00000093508	BX005399.1	34486656	34529061	1	76	0.184495
8	34517858	1000	0.107	1	0	gene_body	ENSDARG00000093508	BX005399.1	34486656	34529061	1	84	0.173929
8	34517858	10000	0.114	1	0	gene_body	ENSDARG00000093508	BX005399.1	34486656	34529061	1	85	0.174506
8	34517898	1	0.147	1	0	gene_body	ENSDARG00000093508	BX005399.1	34486656	34529061	1	59	0.16639
8	34517898	100	0.175	1	0	gene_body	ENSDARG00000093508	BX005399.1	34486656	34529061	1	76	0.184495
8	34517898	1000	0.198	1	0	gene_body	ENSDARG00000093508	BX005399.1	34486656	34529061	1	84	0.173929
8	34517898	10000	0.208	1	0	gene_body	ENSDARG00000093508	BX005399.1	34486656	34529061	1	85	0.174506
8	34571224	1	0.158	0.8999999999999998	0.0373861	gene_body	ENSDARG00000114865	BX005399.11	34562983	34574181	1	8	0.155213
8	34571224	10	0.0756	0.8999999999999998	0.0373861	gene_body	ENSDARG00000114865	BX005399.11	34562983	34574181	1	7	0.0904429
8	34571224	100	0.177	0.8999999999999998	0.0373861	gene_body	ENSDARG00000114865	BX005399.11	34562983	34574181	1	13	0.138608
8	34571224	1000	0.201	0.8999999999999998	0.0373861	gene_body	ENSDARG00000114865	BX005399.11	34562983	34574181	1	8	0.141588
8	34571224	10000	0.204	0.8999999999999998	0.0373861	gene_body	ENSDARG00000114865	BX005399.11	34562983	34574181	1	12	0.119583
8	34571224	1	0.158	0.8999999999999998	0.0373861	gene_body	ENSDARG00000094717	BX005399.2	34567717	34574181	1	6	0.135617
8	34571224	10	0.0756	0.8999999999999998	0.0373861	gene_body	ENSDARG00000094717	BX005399.2	34567717	34574181	1	7	0.0904429
8	34571224	100	0.177	0.8999999999999998	0.0373861	gene_body	ENSDARG00000094717	BX005399.2	34567717	34574181	1	10	0.12579
8	34571224	1000	0.201	0.8999999999999998	0.0373861	gene_body	ENSDARG00000094717	BX005399.2	34567717	34574181	1	8	0.141588
8	34571224	10000	0.204	0.8999999999999998	0.0373861	gene_body	ENSDARG00000094717	BX005399.2	34567717	34574181	1	12	0.119583
8	34571224	1	0.158	0.8999999999999998	0.0373861	long_promoter	ENSDARG00000110365	BX005399.4	34570859	34572859	1	5	0.14114
8	34571224	10	0.0756	0.8999999999999998	0.0373861	long_promoter	ENSDARG00000110365	BX005399.4	34570859	34572859	1	4	0.096925
8	34571224	100	0.177	0.8999999999999998	0.0373861	long_promoter	ENSDARG00000110365	BX005399.4	34570859	34572859	1	6	0.149033
8	34571224	1000	0.201	0.8999999999999998	0.0373861	long_promoter	ENSDARG00000110365	BX005399.4	34570859	34572859	1	6	0.151667
8	34571224	10000	0.204	0.8999999999999998	0.0373861	long_promoter	ENSDARG00000110365	BX005399.4	34570859	34572859	1	8	0.131963
8	34585198	1	0.216	1	0	gene_body	ENSDARG00000110365	BX005399.4	34572359	34626275	1	31	0.170452
8	34585198	100	0.237	1	0	gene_body	ENSDARG00000110365	BX005399.4	34572359	34626275	1	40	0.20367
8	34585198	1000	0.245	1	0	gene_body	ENSDARG00000110365	BX005399.4	34572359	34626275	1	42	0.167602
8	34585198	10000	0.288	1	0	gene_body	ENSDARG00000110365	BX005399.4	34572359	34626275	1	45	0.174724
8	34588760	1	0.128	1	0	gene_body	ENSDARG00000110365	BX005399.4	34572359	34626275	1	31	0.170452
8	34588760	1000	0.152	1	0	gene_body	ENSDARG00000110365	BX005399.4	34572359	34626275	1	42	0.167602
8	34588760	10000	0.158	1	0	gene_body	ENSDARG00000110365	BX005399.4	34572359	34626275	1	45	0.174724
8	34598757	100	0.205	-1	0	gene_body	ENSDARG00000110365	BX005399.4	34572359	34626275	1	40	0.20367
8	34598757	1000	0.19	-1	0	gene_body	ENSDARG00000110365	BX005399.4	34572359	34626275	1	42	0.167602
8	34598757	10000	0.162	-1	0	gene_body	ENSDARG00000110365	BX005399.4	34572359	34626275	1	45	0.174724
8	34603986	1	-0.113	-1	0	gene_body	ENSDARG00000110365	BX005399.4	34572359	34626275	1	31	0.170452
8	34603986	1000	-0.128	-1	0	gene_body	ENSDARG00000110365	BX005399.4	34572359	34626275	1	42	0.167602
8	34603986	10000	-0.148	-1	0	gene_body	ENSDARG00000110365	BX005399.4	34572359	34626275	1	45	0.174724
8	34608492	100	0.27	-1	0	gene_body	ENSDARG00000110365	BX005399.4	34572359	34626275	1	40	0.20367
8	34608492	1000	0.228	-1	0	gene_body	ENSDARG00000110365	BX005399.4	34572359	34626275	1	42	0.167602
8	34608492	10000	0.203	-1	0	gene_body	ENSDARG00000110365	BX005399.4	34572359	34626275	1	45	0.174724
7	28256039	100	0.321	-1	0	gene_body	ENSDARG00000105561	BX072554.2	28253644	28258626	1	5	0.22
7	28256039	1000	0.314	-1	0	gene_body	ENSDARG00000105561	BX072554.2	28253644	28258626	1	5	0.2094
7	28256039	10000	0.31	-1	0	gene_body	ENSDARG00000105561	BX072554.2	28253644	28258626	1	3	0.235333
2	19605940	10	0.148	1	0	gene_body	ENSDARG00000095066	BX088713.1	19601696	19621644	-1	1	0.148
2	19605940	100	0.175	1	0	gene_body	ENSDARG00000095066	BX088713.1	19601696	19621644	-1	1	0.175
2	19605940	10000	0.215	1	0	gene_body	ENSDARG00000095066	BX088713.1	19601696	19621644	-1	1	0.215
9	2254245	1	0.144	1	0	gene_body	ENSDARG00000093786	BX255915.1	2226463	2277492	-1	17	0.202282
9	2254245	100	0.152	1	0	gene_body	ENSDARG00000093786	BX255915.1	2226463	2277492	-1	23	0.208435
9	2254245	10000	0.178	1	0	gene_body	ENSDARG00000093786	BX255915.1	2226463	2277492	-1	16	0.216312
9	2254632	100	0.234	-1	0	gene_body	ENSDARG00000093786	BX255915.1	2226463	2277492	-1	23	0.208435
9	2254632	1000	0.228	-1	0	gene_body	ENSDARG00000093786	BX255915.1	2226463	2277492	-1	19	0.206826
9	2254632	10000	0.198	-1	0	gene_body	ENSDARG00000093786	BX255915.1	2226463	2277492	-1	16	0.216312
7	42826547	100	0.357	-1	0	gene_body	ENSDARG00000117470	BX284620.3	42703718	42836480	1	6	0.2785
7	42826547	1000	0.352	-1	0	gene_body	ENSDARG00000117470	BX284620.3	42703718	42836480	1	5	0.2752
7	42826547	10000	0.348	-1	0	gene_body	ENSDARG00000117470	BX284620.3	42703718	42836480	1	2	0.311
7	42826625	1	0.366	-1	0	gene_body	ENSDARG00000117470	BX284620.3	42703718	42836480	1	4	0.264
7	42826625	100	0.343	-1	0	gene_body	ENSDARG00000117470	BX284620.3	42703718	42836480	1	6	0.2785
7	42826625	1000	0.297	-1	0	gene_body	ENSDARG00000117470	BX284620.3	42703718	42836480	1	5	0.2752
7	42826625	10000	0.274	-1	0	gene_body	ENSDARG00000117470	BX284620.3	42703718	42836480	1	2	0.311
15	30031582	1	0.2	1	0	gene_body	ENSDARG00000097908	BX322555.4	30021652	30129765	-1	1	0.2
15	30031582	10	0.222	1	0	gene_body	ENSDARG00000097908	BX322555.4	30021652	30129765	-1	1	0.222
15	30031582	10000	0.242	1	0	gene_body	ENSDARG00000097908	BX322555.4	30021652	30129765	-1	1	0.242
15	29903235	100	0.134	1	0	gene_body	ENSDARG00000117678	BX322555.5	29886423	30117669	-1	10	0.16422
15	29903235	1000	0.153	1	0	gene_body	ENSDARG00000117678	BX322555.5	29886423	30117669	-1	7	0.197429
15	29903235	10000	0.154	1	0	gene_body	ENSDARG00000117678	BX322555.5	29886423	30117669	-1	8	0.203625
15	29903268	1	0.202	1	0	gene_body	ENSDARG00000117678	BX322555.5	29886423	30117669	-1	12	0.131017
15	29903268	100	0.207	1	0	gene_body	ENSDARG00000117678	BX322555.5	29886423	30117669	-1	10	0.16422
15	29903268	1000	0.219	1	0	gene_body	ENSDARG00000117678	BX322555.5	29886423	30117669	-1	7	0.197429
15	29903268	10000	0.22	1	0	gene_body	ENSDARG00000117678	BX322555.5	29886423	30117669	-1	8	0.203625
15	30031582	1	0.2	1	0	gene_body	ENSDARG00000117678	BX322555.5	29886423	30117669	-1	12	0.131017
15	30031582	10	0.222	1	0	gene_body	ENSDARG00000117678	BX322555.5	29886423	30117669	-1	2	0.1765
15	30031582	10000	0.242	1	0	gene_body	ENSDARG00000117678	BX322555.5	29886423	30117669	-1	8	0.203625
4	30111261	1	0.244	0.8999999999999998	0.0373861	gene_body	ENSDARG00000117382	BX323560.1	30104535	30141117	-1	15	0.199467
4	30111261	10	0.205	0.8999999999999998	0.0373861	gene_body	ENSDARG00000117382	BX323560.1	30104535	30141117	-1	8	0.153875
4	30111261	100	0.252	0.8999999999999998	0.0373861	gene_body	ENSDARG00000117382	BX323560.1	30104535	30141117	-1	18	0.238889
4	30111261	1000	0.258	0.8999999999999998	0.0373861	gene_body	ENSDARG00000117382	BX323560.1	30104535	30141117	-1	13	0.271923
4	30111261	10000	0.298	0.8999999999999998	0.0373861	gene_body	ENSDARG00000117382	BX323560.1	30104535	30141117	-1	14	0.251
4	30111357	1	0.322	0.8999999999999998	0.0373861	gene_body	ENSDARG00000117382	BX323560.1	30104535	30141117	-1	15	0.199467
4	30111357	10	0.201	0.8999999999999998	0.0373861	gene_body	ENSDARG00000117382	BX323560.1	30104535	30141117	-1	8	0.153875
4	30111357	100	0.332	0.8999999999999998	0.0373861	gene_body	ENSDARG00000117382	BX323560.1	30104535	30141117	-1	18	0.238889
4	30111357	1000	0.384	0.8999999999999998	0.0373861	gene_body	ENSDARG00000117382	BX323560.1	30104535	30141117	-1	13	0.271923
4	30111357	10000	0.408	0.8999999999999998	0.0373861	gene_body	ENSDARG00000117382	BX323560.1	30104535	30141117	-1	14	0.251
13	38834555	1	0.135	1	0	gene_body	ENSDARG00000109601	BX323574.2	38798045	38870801	-1	1	0.135
13	38834555	1000	0.156	1	0	gene_body	ENSDARG00000109601	BX323574.2	38798045	38870801	-1	2	-0.0275
13	38834555	10000	0.161	1	0	gene_body	ENSDARG00000109601	BX323574.2	38798045	38870801	-1	1	0.161
4	32841892	1	0.231	-1	0	gene_body	ENSDARG00000109802	BX324003.2	32824850	32888436	-1	3	0.195
4	32841892	1000	0.229	-1	0	gene_body	ENSDARG00000109802	BX324003.2	32824850	32888436	-1	3	0.199333
4	32841892	10000	0.181	-1	0	gene_body	ENSDARG00000109802	BX324003.2	32824850	32888436	-1	6	0.189667
8	24716573	1	0.242	1	0	long_promoter	ENSDARG00000068792	BX324132.1	24715502	24717502	1	1	0.242
8	24716573	1000	0.25	1	0	long_promoter	ENSDARG00000068792	BX324132.1	24715502	24717502	1	1	0.25
8	24716573	10000	0.288	1	0	long_promoter	ENSDARG00000068792	BX324132.1	24715502	24717502	1	1	0.288
4	47768818	10	0.149	1	0	gene_body	ENSDARG00000117006	BX324142.2	47768097	47769270	1	1	0.149
4	47768818	100	0.167	1	0	gene_body	ENSDARG00000117006	BX324142.2	47768097	47769270	1	1	0.167
4	47768818	1000	0.181	1	0	gene_body	ENSDARG00000117006	BX324142.2	47768097	47769270	1	2	0.192
4	58925874	1	0.223	1	0	long_promoter	ENSDARG00000114969	BX469910.3	58925465	58927465	-1	4	0.198
4	58925874	1	0.223	1	0	upstream	ENSDARG00000114969	BX469910.3	58925815	58926265	-1	4	0.198
4	58925874	1	0.223	1	0	gene_body	ENSDARG00000114969	BX469910.3	58925847	58925965	-1	2	0.2015
4	58925874	1000	0.24	1	0	long_promoter	ENSDARG00000114969	BX469910.3	58925465	58927465	-1	2	0.227
4	58925874	1000	0.24	1	0	upstream	ENSDARG00000114969	BX469910.3	58925815	58926265	-1	2	0.227
4	58925874	1000	0.24	1	0	gene_body	ENSDARG00000114969	BX469910.3	58925847	58925965	-1	2	0.227
4	58925874	10000	0.248	1	0	long_promoter	ENSDARG00000114969	BX469910.3	58925465	58927465	-1	4	0.21775
4	58925874	10000	0.248	1	0	upstream	ENSDARG00000114969	BX469910.3	58925815	58926265	-1	4	0.21775
4	58925874	10000	0.248	1	0	gene_body	ENSDARG00000114969	BX469910.3	58925847	58925965	-1	3	0.206
4	58925935	100	0.264	-1	0	long_promoter	ENSDARG00000114969	BX469910.3	58925465	58927465	-1	4	0.238
4	58925935	100	0.264	-1	0	upstream	ENSDARG00000114969	BX469910.3	58925815	58926265	-1	4	0.238
4	58925935	100	0.264	-1	0	very_short_promoter	ENSDARG00000114969	BX469910.3	58925915	58926015	-1	3	0.24266666666700001
4	58925935	100	0.264	-1	0	gene_body	ENSDARG00000114969	BX469910.3	58925847	58925965	-1	2	0.244
4	58925935	1000	0.214	-1	0	long_promoter	ENSDARG00000114969	BX469910.3	58925465	58927465	-1	2	0.227
4	58925935	1000	0.214	-1	0	upstream	ENSDARG00000114969	BX469910.3	58925815	58926265	-1	2	0.227
4	58925935	1000	0.214	-1	0	very_short_promoter	ENSDARG00000114969	BX469910.3	58925915	58926015	-1	1	0.214
4	58925935	1000	0.214	-1	0	gene_body	ENSDARG00000114969	BX469910.3	58925847	58925965	-1	2	0.227
4	58925935	10000	0.186	-1	0	long_promoter	ENSDARG00000114969	BX469910.3	58925465	58927465	-1	4	0.21775
4	58925935	10000	0.186	-1	0	upstream	ENSDARG00000114969	BX469910.3	58925815	58926265	-1	4	0.21775
4	58925935	10000	0.186	-1	0	very_short_promoter	ENSDARG00000114969	BX469910.3	58925915	58926015	-1	2	0.2195
4	58925935	10000	0.186	-1	0	gene_body	ENSDARG00000114969	BX469910.3	58925847	58925965	-1	3	0.206
4	57504871	100	0.258	-1	0	long_promoter	ENSDARG00000087544	BX510934.1	57504342	57506342	1	4	0.21325
4	57504871	1000	0.217	-1	0	long_promoter	ENSDARG00000087544	BX510934.1	57504342	57506342	1	2	0.2055
4	57504871	10000	0.213	-1	0	long_promoter	ENSDARG00000087544	BX510934.1	57504342	57506342	1	3	0.209
4	57511186	1	0.326	1	0	gene_body	ENSDARG00000087544	BX510934.1	57505842	57523690	1	5	0.241
4	57511186	100	0.358	1	0	gene_body	ENSDARG00000087544	BX510934.1	57505842	57523690	1	3	0.269
4	57511186	1000	0.366	1	0	gene_body	ENSDARG00000087544	BX510934.1	57505842	57523690	1	3	0.279
4	57511186	10000	0.373	1	0	gene_body	ENSDARG00000087544	BX510934.1	57505842	57523690	1	7	0.221471
5	62703250	1	0.267	1	0	gene_body	ENSDARG00000101133	BX510960.1	62699748	62704404	1	1	0.267
5	62703250	100	0.29	1	0	gene_body	ENSDARG00000101133	BX510960.1	62699748	62704404	1	1	0.29
5	62703250	1000	0.302	1	0	gene_body	ENSDARG00000101133	BX510960.1	62699748	62704404	1	2	0.2355
5	62706523	1	0.215	1	0	long_promoter	ENSDARG00000110503	BX510960.2	62706333	62708333	1	2	0.1955
5	62706523	100	0.245	1	0	long_promoter	ENSDARG00000110503	BX510960.2	62706333	62708333	1	1	0.245
5	62706523	1000	0.267	1	0	long_promoter	ENSDARG00000110503	BX510960.2	62706333	62708333	1	1	0.267
5	62712063	1	0.194	1	0	gene_body	ENSDARG00000110503	BX510960.2	62707833	62712620	1	4	0.17625
5	62712063	100	0.232	1	0	gene_body	ENSDARG00000110503	BX510960.2	62707833	62712620	1	7	0.189714
5	62712063	1000	0.236	1	0	gene_body	ENSDARG00000110503	BX510960.2	62707833	62712620	1	9	0.203056
5	62712063	10000	0.254	1	0	gene_body	ENSDARG00000110503	BX510960.2	62707833	62712620	1	6	0.191333
4	42337097	100	0.288	-1	0	long_promoter	ENSDARG00000099145	BX511066.1	42336678	42338678	1	2	0.3255
4	42337097	1000	0.285	-1	0	long_promoter	ENSDARG00000099145	BX511066.1	42336678	42338678	1	2	0.2695
4	42337097	10000	0.2	-1	0	long_promoter	ENSDARG00000099145	BX511066.1	42336678	42338678	1	2	0.2485
4	42343375	1	0.194	1	0	gene_body	ENSDARG00000099145	BX511066.1	42338178	42344136	1	1	0.194
4	42343375	100	0.247	1	0	gene_body	ENSDARG00000099145	BX511066.1	42338178	42344136	1	1	0.247
4	42343375	1000	0.248	1	0	gene_body	ENSDARG00000099145	BX511066.1	42338178	42344136	1	1	0.248
4	42343375	10000	0.256	1	0	gene_body	ENSDARG00000099145	BX511066.1	42338178	42344136	1	1	0.256
4	42337097	100	0.288	-1	0	gene_body	ENSDARG00000101447	BX511066.2	42334850	42338858	-1	2	0.3255
4	42337097	1000	0.285	-1	0	gene_body	ENSDARG00000101447	BX511066.2	42334850	42338858	-1	2	0.2695
4	42337097	10000	0.2	-1	0	gene_body	ENSDARG00000101447	BX511066.2	42334850	42338858	-1	2	0.2485
10	6622467	1	0.239	1	0	gene_body	ENSDARG00000095948	BX511100.5	6611075	6638235	-1	5	0.1446
10	6622467	100	0.273	1	0	gene_body	ENSDARG00000095948	BX511100.5	6611075	6638235	-1	2	0.2355
10	6622467	1000	0.279	1	0	gene_body	ENSDARG00000095948	BX511100.5	6611075	6638235	-1	2	0.227
10	6622467	10000	0.287	1	0	gene_body	ENSDARG00000095948	BX511100.5	6611075	6638235	-1	1	0.287
2	18021622	1	0.205	-1	0	gene_body	ENSDARG00000113243	BX511224.1	18017000	18022765	1	10	0.16884
2	18021622	1000	0.171	-1	0	gene_body	ENSDARG00000113243	BX511224.1	18017000	18022765	1	8	0.22725
2	18021622	10000	0.17	-1	0	gene_body	ENSDARG00000113243	BX511224.1	18017000	18022765	1	10	0.1609
4	37120225	100	0.191	-1	0	gene_body	ENSDARG00000103473	BX537137.3	36764181	37172305	-1	86	0.189415
4	37120225	1000	0.172	-1	0	gene_body	ENSDARG00000103473	BX537137.3	36764181	37172305	-1	87	0.189072
4	37120225	10000	0.153	-1	0	gene_body	ENSDARG00000103473	BX537137.3	36764181	37172305	-1	80	0.180503
4	37122576	1	0.123	1	0	gene_body	ENSDARG00000103473	BX537137.3	36764181	37172305	-1	70	0.180091
4	37122576	100	0.124	1	0	gene_body	ENSDARG00000103473	BX537137.3	36764181	37172305	-1	86	0.189415
4	37122576	10000	0.127	1	0	gene_body	ENSDARG00000103473	BX537137.3	36764181	37172305	-1	80	0.180503
4	37123378	1	0.167	1	0	gene_body	ENSDARG00000103473	BX537137.3	36764181	37172305	-1	70	0.180091
4	37123378	100	0.205	1	0	gene_body	ENSDARG00000103473	BX537137.3	36764181	37172305	-1	86	0.189415
4	37123378	1000	0.285	1	0	gene_body	ENSDARG00000103473	BX537137.3	36764181	37172305	-1	87	0.189072
4	37124173	100	0.274	1	0	gene_body	ENSDARG00000103473	BX537137.3	36764181	37172305	-1	86	0.189415
4	37124173	1000	0.275	1	0	gene_body	ENSDARG00000103473	BX537137.3	36764181	37172305	-1	87	0.189072
4	37124173	10000	0.279	1	0	gene_body	ENSDARG00000103473	BX537137.3	36764181	37172305	-1	80	0.180503
4	37125593	1	0.098	1	0	gene_body	ENSDARG00000103473	BX537137.3	36764181	37172305	-1	70	0.180091
4	37125593	100	0.112	1	0	gene_body	ENSDARG00000103473	BX537137.3	36764181	37172305	-1	86	0.189415
4	37125593	1000	0.129	1	0	gene_body	ENSDARG00000103473	BX537137.3	36764181	37172305	-1	87	0.189072
4	37127187	100	0.177	-1	0	gene_body	ENSDARG00000103473	BX537137.3	36764181	37172305	-1	86	0.189415
4	37127187	1000	0.155	-1	0	gene_body	ENSDARG00000103473	BX537137.3	36764181	37172305	-1	87	0.189072
4	37127187	10000	0.152	-1	0	gene_body	ENSDARG00000103473	BX537137.3	36764181	37172305	-1	80	0.180503
4	37127312	100	0.123	-1	0	gene_body	ENSDARG00000103473	BX537137.3	36764181	37172305	-1	86	0.189415
4	37127312	1000	0.12	-1	0	gene_body	ENSDARG00000103473	BX537137.3	36764181	37172305	-1	87	0.189072
4	37127312	10000	0.113	-1	0	gene_body	ENSDARG00000103473	BX537137.3	36764181	37172305	-1	80	0.180503
4	37127319	1	0.162	1	0	gene_body	ENSDARG00000103473	BX537137.3	36764181	37172305	-1	70	0.180091
4	37127319	100	0.195	1	0	gene_body	ENSDARG00000103473	BX537137.3	36764181	37172305	-1	86	0.189415
4	37127319	1000	0.214	1	0	gene_body	ENSDARG00000103473	BX537137.3	36764181	37172305	-1	87	0.189072
4	37127319	10000	0.265	1	0	gene_body	ENSDARG00000103473	BX537137.3	36764181	37172305	-1	80	0.180503
4	37127569	100	0.173	1	0	gene_body	ENSDARG00000103473	BX537137.3	36764181	37172305	-1	86	0.189415
4	37127569	1000	0.183	1	0	gene_body	ENSDARG00000103473	BX537137.3	36764181	37172305	-1	87	0.189072
4	37127569	10000	0.271	1	0	gene_body	ENSDARG00000103473	BX537137.3	36764181	37172305	-1	80	0.180503
4	37129527	1	0.138	1	0	gene_body	ENSDARG00000103473	BX537137.3	36764181	37172305	-1	70	0.180091
4	37129527	100	0.189	1	0	gene_body	ENSDARG00000103473	BX537137.3	36764181	37172305	-1	86	0.189415
4	37129527	1000	0.215	1	0	gene_body	ENSDARG00000103473	BX537137.3	36764181	37172305	-1	87	0.189072
4	37131285	1	0.187	-1	0	gene_body	ENSDARG00000103473	BX537137.3	36764181	37172305	-1	70	0.180091
4	37131285	100	0.167	-1	0	gene_body	ENSDARG00000103473	BX537137.3	36764181	37172305	-1	86	0.189415
4	37131285	1000	0.156	-1	0	gene_body	ENSDARG00000103473	BX537137.3	36764181	37172305	-1	87	0.189072
11	22595274	1	0.263	0.8999999999999998	0.0373861	long_promoter	ENSDARG00000093627	BX537143.1	22595226	22597226	1	1	0.263
11	22595274	10	0.178	0.8999999999999998	0.0373861	long_promoter	ENSDARG00000093627	BX537143.1	22595226	22597226	1	1	0.178
11	22595274	100	0.269	0.8999999999999998	0.0373861	long_promoter	ENSDARG00000093627	BX537143.1	22595226	22597226	1	2	0.2055
11	22595274	1000	0.29	0.8999999999999998	0.0373861	long_promoter	ENSDARG00000093627	BX537143.1	22595226	22597226	1	3	0.164367
11	22595274	10000	0.297	0.8999999999999998	0.0373861	long_promoter	ENSDARG00000093627	BX537143.1	22595226	22597226	1	2	0.2265
6	22473934	1	0.12	1	0	gene_body	ENSDARG00000117762	BX537277.3	22462474	22520869	1	11	0.2106
6	22473934	100	0.132	1	0	gene_body	ENSDARG00000117762	BX537277.3	22462474	22520869	1	9	0.224
6	22473934	1000	0.134	1	0	gene_body	ENSDARG00000117762	BX537277.3	22462474	22520869	1	12	0.20075
6	22473934	10000	0.137	1	0	gene_body	ENSDARG00000117762	BX537277.3	22462474	22520869	1	11	0.193909
6	22474006	1	0.13	1	0	gene_body	ENSDARG00000117762	BX537277.3	22462474	22520869	1	11	0.2106
6	22474006	1000	0.131	1	0	gene_body	ENSDARG00000117762	BX537277.3	22462474	22520869	1	12	0.20075
6	22474006	10000	0.145	1	0	gene_body	ENSDARG00000117762	BX537277.3	22462474	22520869	1	11	0.193909
1	17466988	10	0.188	1	0	long_promoter	ENSDARG00000092708	BX537280.1	17465955	17467955	-1	6	0.146617
1	17466988	100	0.189	1	0	long_promoter	ENSDARG00000092708	BX537280.1	17465955	17467955	-1	13	0.1863
1	17466988	1000	0.205	1	0	long_promoter	ENSDARG00000092708	BX537280.1	17465955	17467955	-1	11	0.213182
1	17466988	10000	0.235	1	0	long_promoter	ENSDARG00000092708	BX537280.1	17465955	17467955	-1	13	0.203577
1	17467258	1	0.308	0.9	0.0373861	long_promoter	ENSDARG00000092708	BX537280.1	17465955	17467955	-1	9	0.2
1	17467258	10	0.24	0.8999999999999998	0.0373861	long_promoter	ENSDARG00000092708	BX537280.1	17465955	17467955	-1	6	0.146617
1	17467258	100	0.314	0.8999999999999998	0.0373861	long_promoter	ENSDARG00000092708	BX537280.1	17465955	17467955	-1	13	0.1863
1	17467258	1000	0.336	0.8999999999999998	0.0373861	long_promoter	ENSDARG00000092708	BX537280.1	17465955	17467955	-1	11	0.213182
1	17467258	10000	0.351	0.8999999999999998	0.0373861	long_promoter	ENSDARG00000092708	BX537280.1	17465955	17467955	-1	13	0.203577
1	17467280	1	0.183	1	0	long_promoter	ENSDARG00000092708	BX537280.1	17465955	17467955	-1	9	0.2
1	17467280	100	0.193	1	0	long_promoter	ENSDARG00000092708	BX537280.1	17465955	17467955	-1	13	0.1863
1	17467280	1000	0.201	1	0	long_promoter	ENSDARG00000092708	BX537280.1	17465955	17467955	-1	11	0.213182
1	17467280	10000	0.204	1	0	long_promoter	ENSDARG00000092708	BX537280.1	17465955	17467955	-1	13	0.203577
20	12973113	100	0.172	-1	0	gene_body	ENSDARG00000096657	BX547930.3	12968914	12974721	1	9	0.200556
20	12973113	1000	0.149	-1	0	gene_body	ENSDARG00000096657	BX547930.3	12968914	12974721	1	9	0.180633
20	12973113	10000	0.148	-1	0	gene_body	ENSDARG00000096657	BX547930.3	12968914	12974721	1	11	0.182
20	12974219	1	0.2	-1	0	gene_body	ENSDARG00000096657	BX547930.3	12968914	12974721	1	7	0.218714
20	12974219	100	0.18	-1	0	gene_body	ENSDARG00000096657	BX547930.3	12968914	12974721	1	9	0.200556
20	12974219	10000	0.17	-1	0	gene_body	ENSDARG00000096657	BX547930.3	12968914	12974721	1	11	0.182
5	42356910	1	0.284	-1	0	long_promoter	ENSDARG00000117679	BX548073.11	42355756	42357756	1	12	0.176917
5	42356910	100	0.276	-1	0	long_promoter	ENSDARG00000117679	BX548073.11	42355756	42357756	1	11	0.186636
5	42356910	1000	0.272	-1	0	long_promoter	ENSDARG00000117679	BX548073.11	42355756	42357756	1	10	0.1865
5	42356910	10000	0.27	-1	0	long_promoter	ENSDARG00000117679	BX548073.11	42355756	42357756	1	13	0.175692
5	42356947	1	0.209	-1	0	long_promoter	ENSDARG00000117679	BX548073.11	42355756	42357756	1	12	0.176917
5	42356947	1000	0.182	-1	0	long_promoter	ENSDARG00000117679	BX548073.11	42355756	42357756	1	10	0.1865
5	42356947	10000	0.172	-1	0	long_promoter	ENSDARG00000117679	BX548073.11	42355756	42357756	1	13	0.175692
5	42323046	100	0.32	-1	0	long_promoter	ENSDARG00000093054	BX548073.3	42321347	42323347	1	16	0.190125
5	42323046	100	0.32	-1	0	gene_body	ENSDARG00000093054	BX548073.3	42322847	42344441	1	16	0.197187
5	42323046	1000	0.295	-1	0	long_promoter	ENSDARG00000093054	BX548073.3	42321347	42323347	1	18	0.1875
5	42323046	1000	0.295	-1	0	gene_body	ENSDARG00000093054	BX548073.3	42322847	42344441	1	19	0.204711
5	42323046	10000	0.268	-1	0	long_promoter	ENSDARG00000093054	BX548073.3	42321347	42323347	1	19	0.185095
5	42323046	10000	0.268	-1	0	gene_body	ENSDARG00000093054	BX548073.3	42322847	42344441	1	14	0.199271
4	31238640	1	0.342	1	0	long_promoter	ENSDARG00000109780	BX571711.3	31237805	31239805	1	7	0.144057
4	31238640	100	0.39	1	0	long_promoter	ENSDARG00000109780	BX571711.3	31237805	31239805	1	9	0.154189
4	31238640	1000	0.392	1	0	long_promoter	ENSDARG00000109780	BX571711.3	31237805	31239805	1	9	0.140344
4	31238640	10000	0.424	1	0	long_promoter	ENSDARG00000109780	BX571711.3	31237805	31239805	1	5	0.18442
7	33159176	10	0.149	1	0	gene_body	ENSDARG00000105655	BX571811.2	33158383	33164861	-1	3	0.0523333
7	33159176	100	0.201	1	0	gene_body	ENSDARG00000105655	BX571811.2	33158383	33164861	-1	5	0.2132
7	33159176	1000	0.235	1	0	gene_body	ENSDARG00000105655	BX571811.2	33158383	33164861	-1	6	0.206333
7	33159176	10000	0.243	1	0	gene_body	ENSDARG00000105655	BX571811.2	33158383	33164861	-1	7	0.198714
8	48518575	100	0.327	-1	0	gene_body	ENSDARG00000092351	BX649478.1	48514551	48527546	1	11	0.241182
8	48518575	1000	0.288	-1	0	gene_body	ENSDARG00000092351	BX649478.1	48514551	48527546	1	10	0.2513
8	48518575	10000	0.287	-1	0	gene_body	ENSDARG00000092351	BX649478.1	48514551	48527546	1	10	0.2462
4	45184592	1	0.285	-1	0	gene_body	ENSDARG00000096107	BX649516.4	45181362	45189530	-1	9	0.233222
4	45184592	10	0.281	-1	0	gene_body	ENSDARG00000096107	BX649516.4	45181362	45189530	-1	4	0.23125
4	45184592	100	0.275	-1	0	gene_body	ENSDARG00000096107	BX649516.4	45181362	45189530	-1	11	0.202709
4	45184592	10000	0.274	-1	0	gene_body	ENSDARG00000096107	BX649516.4	45181362	45189530	-1	13	0.212708
4	45186842	1	0.257	-1	0	gene_body	ENSDARG00000096107	BX649516.4	45181362	45189530	-1	9	0.233222
4	45186842	1000	0.251	-1	0	gene_body	ENSDARG00000096107	BX649516.4	45181362	45189530	-1	5	0.2086
4	45186842	10000	0.221	-1	0	gene_body	ENSDARG00000096107	BX649516.4	45181362	45189530	-1	13	0.212708
4	45090335	1	0.198	1	0	gene_body	ENSDARG00000116763	BX649516.5	45038072	45092073	1	1	0.198
4	45090335	100	0.229	1	0	gene_body	ENSDARG00000116763	BX649516.5	45038072	45092073	1	1	0.229
4	45090335	1000	0.231	1	0	gene_body	ENSDARG00000116763	BX649516.5	45038072	45092073	1	1	0.231
4	45090335	10000	0.249	1	0	gene_body	ENSDARG00000116763	BX649516.5	45038072	45092073	1	1	0.249
4	45439081	100	0.203	-1	0	long_promoter	ENSDARG00000096194	BX649518.1	45438270	45440270	1	1	0.203
4	45439081	1000	0.185	-1	0	long_promoter	ENSDARG00000096194	BX649518.1	45438270	45440270	1	2	0.166
4	45439081	10000	0.177	-1	0	long_promoter	ENSDARG00000096194	BX649518.1	45438270	45440270	1	2	0.175
2	27236897	1	0.116	1	0	gene_body	ENSDARG00000117708	BX649522.3	27218149	27242711	1	4	0.20725
2	27236897	100	0.137	1	0	gene_body	ENSDARG00000117708	BX649522.3	27218149	27242711	1	6	0.195167
2	27236897	1000	0.165	1	0	gene_body	ENSDARG00000117708	BX649522.3	27218149	27242711	1	5	0.1959
2	27236897	10000	0.173	1	0	gene_body	ENSDARG00000117708	BX649522.3	27218149	27242711	1	4	0.23225
4	50471290	1	0.128	1	0	gene_body	ENSDARG00000117132	BX663613.1	50463619	50480048	1	4	0.236
4	50471290	100	0.134	1	0	gene_body	ENSDARG00000117132	BX663613.1	50463619	50480048	1	5	0.2338
4	50471290	1000	0.181	1	0	gene_body	ENSDARG00000117132	BX663613.1	50463619	50480048	1	6	0.218667
20	2264739	100	0.175	1	0	gene_body	ENSDARG00000096551	BX681416.1	2261933	2266612	1	4	0.22625
20	2264739	1000	0.184	1	0	gene_body	ENSDARG00000096551	BX681416.1	2261933	2266612	1	6	0.208667
20	2264739	10000	0.209	1	0	gene_body	ENSDARG00000096551	BX681416.1	2261933	2266612	1	4	0.23
20	2264749	10	0.258	1	0	gene_body	ENSDARG00000096551	BX681416.1	2261933	2266612	1	2	0.1935
20	2264749	100	0.394	1	0	gene_body	ENSDARG00000096551	BX681416.1	2261933	2266612	1	4	0.22625
20	2264749	1000	0.404	1	0	gene_body	ENSDARG00000096551	BX681416.1	2261933	2266612	1	6	0.208667
20	2264749	10000	0.405	1	0	gene_body	ENSDARG00000096551	BX681416.1	2261933	2266612	1	4	0.23
4	8722989	100	0.143	-1	0	gene_body	ENSDARG00000093557	BX842699.1	8709082	8735591	-1	12	0.154333
4	8722989	1000	0.131	-1	0	gene_body	ENSDARG00000093557	BX842699.1	8709082	8735591	-1	11	0.187182
4	8722989	10000	0.124	-1	0	gene_body	ENSDARG00000093557	BX842699.1	8709082	8735591	-1	15	0.1701
2	11331520	1	0.14	1	0	long_promoter	ENSDARG00000095190	BX901918.3	11330816	11332816	-1	3	0.179
2	11331520	1	0.14	1	0	upstream	ENSDARG00000095190	BX901918.3	11331166	11331616	-1	3	0.179
2	11331520	100	0.189	1	0	long_promoter	ENSDARG00000095190	BX901918.3	11330816	11332816	-1	6	0.0486667
2	11331520	100	0.189	1	0	upstream	ENSDARG00000095190	BX901918.3	11331166	11331616	-1	6	0.0486667
2	11331520	1000	0.194	1	0	long_promoter	ENSDARG00000095190	BX901918.3	11330816	11332816	-1	5	0.1956
2	11331520	1000	0.194	1	0	upstream	ENSDARG00000095190	BX901918.3	11331166	11331616	-1	5	0.1956
2	11331520	10000	0.211	1	0	long_promoter	ENSDARG00000095190	BX901918.3	11330816	11332816	-1	3	0.198333
2	11331520	10000	0.211	1	0	upstream	ENSDARG00000095190	BX901918.3	11331166	11331616	-1	3	0.198333
4	59157204	1	0.255	1	0	gene_body	ENSDARG00000105111	BX927122.2	59146023	59164804	-1	2	0.219
4	59157204	10	0.273	1	0	gene_body	ENSDARG00000105111	BX927122.2	59146023	59164804	-1	3	0.194667
4	59157204	1000	0.336	1	0	gene_body	ENSDARG00000105111	BX927122.2	59146023	59164804	-1	3	0.269667
4	71649482	10	0.167	-1	0	gene_body	ENSDARG00000103218	BX927130.3	71641813	71677558	1	2	0.1465
4	71649482	100	0.162	-1	0	gene_body	ENSDARG00000103218	BX927130.3	71641813	71677558	1	10	0.18901
4	71649482	1000	0.156	-1	0	gene_body	ENSDARG00000103218	BX927130.3	71641813	71677558	1	6	0.2205
4	71649761	100	0.259	-1	0	gene_body	ENSDARG00000103218	BX927130.3	71641813	71677558	1	10	0.18901
4	71649761	1000	0.237	-1	0	gene_body	ENSDARG00000103218	BX927130.3	71641813	71677558	1	6	0.2205
4	71649761	10000	0.236	-1	0	gene_body	ENSDARG00000103218	BX927130.3	71641813	71677558	1	5	0.2306
4	46646735	100	0.163	1	0	gene_body	ENSDARG00000111026	BX927193.2	46524666	46648979	-1	19	0.212053
4	46646735	1000	0.164	1	0	gene_body	ENSDARG00000111026	BX927193.2	46524666	46648979	-1	6	0.234667
4	46646735	10000	0.178	1	0	gene_body	ENSDARG00000111026	BX927193.2	46524666	46648979	-1	19	0.200842
4	46647563	1	0.22	-1	0	gene_body	ENSDARG00000111026	BX927193.2	46524666	46648979	-1	11	0.140545
4	46647563	100	0.204	-1	0	gene_body	ENSDARG00000111026	BX927193.2	46524666	46648979	-1	19	0.212053
4	46647563	1000	0.195	-1	0	gene_body	ENSDARG00000111026	BX927193.2	46524666	46648979	-1	6	0.234667
4	46647563	10000	0.187	-1	0	gene_body	ENSDARG00000111026	BX927193.2	46524666	46648979	-1	19	0.200842
4	47049779	10	0.208	1	0	long_promoter	ENSDARG00000099198	BX927287.1	47048063	47050063	-1	1	0.208
4	47049779	100	0.235	1	0	long_promoter	ENSDARG00000099198	BX927287.1	47048063	47050063	-1	1	0.235
4	47049779	10000	0.245	1	0	long_promoter	ENSDARG00000099198	BX927287.1	47048063	47050063	-1	1	0.245
4	54182148	1	0.234	1	0	long_promoter	ENSDARG00000117658	BX936303.2	54180234	54182234	1	4	0.08025
4	54182148	1	0.234	1	0	gene_body	ENSDARG00000117658	BX936303.2	54181734	54184415	1	7	0.157286
4	54182148	100	0.236	1	0	long_promoter	ENSDARG00000117658	BX936303.2	54180234	54182234	1	3	0.212333
4	54182148	100	0.236	1	0	gene_body	ENSDARG00000117658	BX936303.2	54181734	54184415	1	3	0.212333
4	54182148	1000	0.27	1	0	long_promoter	ENSDARG00000117658	BX936303.2	54180234	54182234	1	5	0.0536
4	54182148	1000	0.27	1	0	gene_body	ENSDARG00000117658	BX936303.2	54181734	54184415	1	7	0.0967143
4	54182148	10000	0.272	1	0	long_promoter	ENSDARG00000117658	BX936303.2	54180234	54182234	1	1	0.272
4	54182148	10000	0.272	1	0	gene_body	ENSDARG00000117658	BX936303.2	54181734	54184415	1	1	0.272
6	45227722	1	0.182	1	0	gene_body	ENSDARG00000104277	BX942846.1	45114613	45328910	1	26	0.212042
6	45227722	100	0.2	1	0	gene_body	ENSDARG00000104277	BX942846.1	45114613	45328910	1	33	0.208321
6	45227722	10000	0.206	1	0	gene_body	ENSDARG00000104277	BX942846.1	45114613	45328910	1	28	0.198393
6	45258610	1	0.257	-1	0	gene_body	ENSDARG00000104277	BX942846.1	45114613	45328910	1	26	0.212042
6	45258610	100	0.255	-1	0	gene_body	ENSDARG00000104277	BX942846.1	45114613	45328910	1	33	0.208321
6	45258610	1000	0.218	-1	0	gene_body	ENSDARG00000104277	BX942846.1	45114613	45328910	1	16	0.228875
6	45258610	10000	0.184	-1	0	gene_body	ENSDARG00000104277	BX942846.1	45114613	45328910	1	28	0.198393
7	38648726	1	0.154	1	0	long_promoter	ENSDARG00000105652	BX957297.3	38647636	38649636	1	3	0.160667
7	38648726	100	0.166	1	0	long_promoter	ENSDARG00000105652	BX957297.3	38647636	38649636	1	4	0.1955
7	38648726	10000	0.175	1	0	long_promoter	ENSDARG00000105652	BX957297.3	38647636	38649636	1	6	0.1745
21	20834463	1	0.348	1	0	gene_body	ENSDARG00000093052	c6	20795472	20840723	-1	3	0.298
21	20834463	1000	0.385	1	0	gene_body	ENSDARG00000093052	c6	20795472	20840723	-1	3	0.274333
21	20834463	10000	0.433	1	0	gene_body	ENSDARG00000093052	c6	20795472	20840723	-1	6	0.2865
7	38636761	1	0.2	1	0	gene_body	ENSDARG00000052578	c6ast4	38635538	38638809	-1	1	0.2
7	38636761	100	0.213	1	0	gene_body	ENSDARG00000052578	c6ast4	38635538	38638809	-1	1	0.213
7	38636761	10000	0.262	1	0	gene_body	ENSDARG00000052578	c6ast4	38635538	38638809	-1	1	0.262
8	39892693	100	0.129	1	0	gene_body	ENSDARG00000019990	cabp1a	39890186	39952727	-1	9	0.192156
8	39892693	1000	0.137	1	0	gene_body	ENSDARG00000019990	cabp1a	39890186	39952727	-1	6	0.19483333333299999
8	39892693	10000	0.138	1	0	gene_body	ENSDARG00000019990	cabp1a	39890186	39952727	-1	6	0.171833
8	39892764	100	0.227	1	0	gene_body	ENSDARG00000019990	cabp1a	39890186	39952727	-1	9	0.192156
8	39892764	1000	0.254	1	0	gene_body	ENSDARG00000019990	cabp1a	39890186	39952727	-1	6	0.19483333333299999
8	39892764	10000	0.267	1	0	gene_body	ENSDARG00000019990	cabp1a	39890186	39952727	-1	6	0.171833
4	60165315	1	0.048	1	0	long_promoter	ENSDARG00000115069	CABZ01002524.2	60163861	60165861	-1	16	0.140162
4	60165315	100	0.0513	1	0	long_promoter	ENSDARG00000115069	CABZ01002524.2	60163861	60165861	-1	16	0.160969
4	60165315	1000	0.059	1	0	long_promoter	ENSDARG00000115069	CABZ01002524.2	60163861	60165861	-1	16	0.160656
22	31737567	1	0.213	1	0	gene_body	ENSDARG00000113244	CABZ01028298.1	31722434	31752937	-1	36	0.160344
22	31737567	100	0.302	1	0	gene_body	ENSDARG00000113244	CABZ01028298.1	31722434	31752937	-1	36	0.183094
22	31737567	1000	0.343	1	0	gene_body	ENSDARG00000113244	CABZ01028298.1	31722434	31752937	-1	39	0.180367
22	31738065	1	0.159	-1	0	gene_body	ENSDARG00000113244	CABZ01028298.1	31722434	31752937	-1	36	0.160344
22	31738065	100	0.148	-1	0	gene_body	ENSDARG00000113244	CABZ01028298.1	31722434	31752937	-1	36	0.183094
22	31738065	1000	0.121	-1	0	gene_body	ENSDARG00000113244	CABZ01028298.1	31722434	31752937	-1	39	0.180367
22	31738065	10000	0.12	-1	0	gene_body	ENSDARG00000113244	CABZ01028298.1	31722434	31752937	-1	36	0.165494
22	31738518	1	0.133	1	0	gene_body	ENSDARG00000113244	CABZ01028298.1	31722434	31752937	-1	36	0.160344
22	31738518	10	0.155	1	0	gene_body	ENSDARG00000113244	CABZ01028298.1	31722434	31752937	-1	14	0.174929
22	31738518	1000	0.166	1	0	gene_body	ENSDARG00000113244	CABZ01028298.1	31722434	31752937	-1	39	0.180367
22	31738535	1	0.136	1	0	gene_body	ENSDARG00000113244	CABZ01028298.1	31722434	31752937	-1	36	0.160344
22	31738535	100	0.153	1	0	gene_body	ENSDARG00000113244	CABZ01028298.1	31722434	31752937	-1	36	0.183094
22	31738535	1000	0.19	1	0	gene_body	ENSDARG00000113244	CABZ01028298.1	31722434	31752937	-1	39	0.180367
3	58581180	1	0.329	1	0	gene_body	ENSDARG00000087306	CABZ01038521.1	58565263	58585854	-1	1	0.329
3	58581180	100	0.359	1	0	gene_body	ENSDARG00000087306	CABZ01038521.1	58565263	58585854	-1	2	0.33
3	58581180	1000	0.42	1	0	gene_body	ENSDARG00000087306	CABZ01038521.1	58565263	58585854	-1	2	0.3625
3	58581476	100	0.301	1	0	gene_body	ENSDARG00000087306	CABZ01038521.1	58565263	58585854	-1	2	0.33
3	58581476	1000	0.305	1	0	gene_body	ENSDARG00000087306	CABZ01038521.1	58565263	58585854	-1	2	0.3625
3	58581476	10000	0.362	1	0	gene_body	ENSDARG00000087306	CABZ01038521.1	58565263	58585854	-1	1	0.362
25	5323477	100	0.155	1	0	gene_body	ENSDARG00000076361	CABZ01039859.1	5304652	5327417	1	10	0.1986
25	5323477	1000	0.165	1	0	gene_body	ENSDARG00000076361	CABZ01039859.1	5304652	5327417	1	10	0.2069
25	5323477	10000	0.167	1	0	gene_body	ENSDARG00000076361	CABZ01039859.1	5304652	5327417	1	10	0.1906
25	5323508	1	0.167	1	0	gene_body	ENSDARG00000076361	CABZ01039859.1	5304652	5327417	1	6	0.187
25	5323508	100	0.206	1	0	gene_body	ENSDARG00000076361	CABZ01039859.1	5304652	5327417	1	10	0.1986
25	5323508	10000	0.211	1	0	gene_body	ENSDARG00000076361	CABZ01039859.1	5304652	5327417	1	10	0.1906
18	46777730	1	0.211	-1	0	gene_body	ENSDARG00000105882	CABZ01041495.1	46773198	46793211	1	6	0.221
18	46777730	100	0.178	-1	0	gene_body	ENSDARG00000105882	CABZ01041495.1	46773198	46793211	1	4	0.21025
18	46777730	1000	0.177	-1	0	gene_body	ENSDARG00000105882	CABZ01041495.1	46773198	46793211	1	4	0.22475
18	46777800	1	0.167	-1	0	gene_body	ENSDARG00000105882	CABZ01041495.1	46773198	46793211	1	6	0.221
18	46777800	1000	0.163	-1	0	gene_body	ENSDARG00000105882	CABZ01041495.1	46773198	46793211	1	4	0.22475
18	46777800	10000	0.149	-1	0	gene_body	ENSDARG00000105882	CABZ01041495.1	46773198	46793211	1	4	0.2125
4	75160561	1	0.249	1	0	gene_body	ENSDARG00000112073	CABZ01043953.1	75156398	75175407	-1	3	0.202
4	75160561	100	0.267	1	0	gene_body	ENSDARG00000112073	CABZ01043953.1	75156398	75175407	-1	3	0.254333
4	75160561	1000	0.275	1	0	gene_body	ENSDARG00000112073	CABZ01043953.1	75156398	75175407	-1	2	0.267
4	75160561	10000	0.277	1	0	gene_body	ENSDARG00000112073	CABZ01043953.1	75156398	75175407	-1	4	0.21975
13	6993606	1	0.311	0.8999999999999998	0.0373861	gene_body	ENSDARG00000110698	CABZ01061524.1	6960782	7031033	-1	13	0.166215
13	6993606	10	0.243	0.8999999999999998	0.0373861	gene_body	ENSDARG00000110698	CABZ01061524.1	6960782	7031033	-1	6	0.159183
13	6993606	100	0.371	0.8999999999999998	0.0373861	gene_body	ENSDARG00000110698	CABZ01061524.1	6960782	7031033	-1	15	0.189333
13	6993606	1000	0.379	0.8999999999999998	0.0373861	gene_body	ENSDARG00000110698	CABZ01061524.1	6960782	7031033	-1	13	0.197231
13	6993606	10000	0.382	0.8999999999999998	0.0373861	gene_body	ENSDARG00000110698	CABZ01061524.1	6960782	7031033	-1	12	0.188717
13	6993611	1	0.0828	-1	0	gene_body	ENSDARG00000110698	CABZ01061524.1	6960782	7031033	-1	13	0.166215
13	6993611	1000	0.082	-1	0	gene_body	ENSDARG00000110698	CABZ01061524.1	6960782	7031033	-1	13	0.197231
13	6993611	10000	0.0766	-1	0	gene_body	ENSDARG00000110698	CABZ01061524.1	6960782	7031033	-1	12	0.188717
3	5722969	1	-0.293	1	0	gene_body	ENSDARG00000117390	CABZ01064405.1	5718913	5725618	-1	2	-0.0185
3	5722969	10	-0.269	1	0	gene_body	ENSDARG00000117390	CABZ01064405.1	5718913	5725618	-1	1	-0.269
3	5722969	1000	-0.218	1	0	gene_body	ENSDARG00000117390	CABZ01064405.1	5718913	5725618	-1	2	0.029
12	49115576	1	0.117	1	0	gene_body	ENSDARG00000116119	CABZ01097761.1	49114483	49118403	1	7	0.158429
12	49115576	10	0.126	1	0	gene_body	ENSDARG00000116119	CABZ01097761.1	49114483	49118403	1	1	0.126
12	49115576	100	0.127	1	0	gene_body	ENSDARG00000116119	CABZ01097761.1	49114483	49118403	1	9	0.232667
12	49115576	1000	0.132	1	0	gene_body	ENSDARG00000116119	CABZ01097761.1	49114483	49118403	1	6	0.1805
11	35375783	1	0.146	1	0	gene_body	ENSDARG00000005141	camkvb	35364445	35441348	1	4	0.2205
11	35375783	100	0.167	1	0	gene_body	ENSDARG00000005141	camkvb	35364445	35441348	1	7	0.211143
11	35375783	10000	0.183	1	0	gene_body	ENSDARG00000005141	camkvb	35364445	35441348	1	7	0.200829
9	33574949	100	0.215	1	0	gene_body	ENSDARG00000059809	caska	33366683	33608427	-1	1	0.215
9	33574949	1000	0.256	1	0	gene_body	ENSDARG00000059809	caska	33366683	33608427	-1	2	0.261
9	33574949	10000	0.269	1	0	gene_body	ENSDARG00000059809	caska	33366683	33608427	-1	3	0.224
9	33575230	10	0.287	-1	0	gene_body	ENSDARG00000059809	caska	33366683	33608427	-1	1	0.287
9	33575230	1000	0.266	-1	0	gene_body	ENSDARG00000059809	caska	33366683	33608427	-1	2	0.261
9	33575230	10000	0.216	-1	0	gene_body	ENSDARG00000059809	caska	33366683	33608427	-1	3	0.224
6	57641519	1	0.165	-1	0	gene_body	ENSDARG00000074337	cbfa2t2	57634360	57722816	-1	4	0.12575
6	57641519	1000	0.164	-1	0	gene_body	ENSDARG00000074337	cbfa2t2	57634360	57722816	-1	4	0.2515
6	57641519	10000	0.136	-1	0	gene_body	ENSDARG00000074337	cbfa2t2	57634360	57722816	-1	2	0.243
17	14437895	1	0.165	1	0	gene_body	ENSDARG00000089320	ccdc175	14425219	14442570	1	3	0.164333
17	14437895	100	0.197	1	0	gene_body	ENSDARG00000089320	ccdc175	14425219	14442570	1	4	0.1775
17	14437895	10000	0.231	1	0	gene_body	ENSDARG00000089320	ccdc175	14425219	14442570	1	3	0.223333
21	40692352	100	0.182	1	0	gene_body	ENSDARG00000014966	ccdc82	40685895	40709239	1	2	0.2355
21	40692352	1000	0.198	1	0	gene_body	ENSDARG00000014966	ccdc82	40685895	40709239	1	2	0.2415
21	40692352	10000	0.21	1	0	gene_body	ENSDARG00000014966	ccdc82	40685895	40709239	1	2	0.2485
21	40692431	1	0.291	-1	0	gene_body	ENSDARG00000014966	ccdc82	40685895	40709239	1	3	0.236667
21	40692431	100	0.289	-1	0	gene_body	ENSDARG00000014966	ccdc82	40685895	40709239	1	2	0.2355
21	40692431	10000	0.287	-1	0	gene_body	ENSDARG00000014966	ccdc82	40685895	40709239	1	2	0.2485
19	34956185	1	0.178	1	0	gene_body	ENSDARG00000054331	ccn4a	34950200	34958185	1	4	0.11725
19	34956185	100	0.244	1	0	gene_body	ENSDARG00000054331	ccn4a	34950200	34958185	1	6	0.228167
19	34956185	10000	0.25	1	0	gene_body	ENSDARG00000054331	ccn4a	34950200	34958185	1	5	0.2104
8	28776945	10	0.161	1	0	gene_body	ENSDARG00000075919	ccser1	28724692	28868452	1	2	-0.021
8	28776945	1000	0.162	1	0	gene_body	ENSDARG00000075919	ccser1	28724692	28868452	1	1	0.162
8	28776945	10000	0.172	1	0	gene_body	ENSDARG00000075919	ccser1	28724692	28868452	1	1	0.172
20	35883520	1	0.271	-1	0	gene_body	ENSDARG00000015224	cd2ap	35857399	35980452	1	11	0.246455
20	35883520	1000	0.259	-1	0	gene_body	ENSDARG00000015224	cd2ap	35857399	35980452	1	11	0.254818
20	35883520	10000	0.257	-1	0	gene_body	ENSDARG00000015224	cd2ap	35857399	35980452	1	11	0.249
13	42819397	100	0.117	1	0	gene_body	ENSDARG00000094454	cdh23	42762226	43011856	1	1	0.117
13	42819397	1000	0.133	1	0	gene_body	ENSDARG00000094454	cdh23	42762226	43011856	1	1	0.133
13	42819397	10000	0.135	1	0	gene_body	ENSDARG00000094454	cdh23	42762226	43011856	1	1	0.135
23	996492	1	0.231	-1	0	gene_body	ENSDARG00000078404	cdh26.1	980001	1017605	-1	7	0.237286
23	996492	100	0.203	-1	0	gene_body	ENSDARG00000078404	cdh26.1	980001	1017605	-1	8	0.27825
23	996492	10000	0.168	-1	0	gene_body	ENSDARG00000078404	cdh26.1	980001	1017605	-1	9	0.248778
23	997692	1	0.241	1	0	gene_body	ENSDARG00000078404	cdh26.1	980001	1017605	-1	7	0.237286
23	997692	100	0.254	1	0	gene_body	ENSDARG00000078404	cdh26.1	980001	1017605	-1	8	0.27825
23	997692	10000	0.279	1	0	gene_body	ENSDARG00000078404	cdh26.1	980001	1017605	-1	9	0.248778
11	7011909	1	0.255	-1	0	gene_body	ENSDARG00000055093	cdh27	7001948	7030047	-1	1	0.255
11	7011909	100	0.235	-1	0	gene_body	ENSDARG00000055093	cdh27	7001948	7030047	-1	1	0.235
11	7011909	1000	0.195	-1	0	gene_body	ENSDARG00000055093	cdh27	7001948	7030047	-1	1	0.195
8	8385509	1	0.0732	1	0	gene_body	ENSDARG00000032072	cdk16	8362441	8446668	-1	11	0.149291
8	8385509	1000	0.0813	1	0	gene_body	ENSDARG00000032072	cdk16	8362441	8446668	-1	12	0.150858
8	8385509	10000	0.0823	1	0	gene_body	ENSDARG00000032072	cdk16	8362441	8446668	-1	12	0.146483
11	15487599	1	0.173	1	0	gene_body	ENSDARG00000044925	cdk5rap1	15480695	15587134	1	8	0.214125
11	15487599	1000	0.181	1	0	gene_body	ENSDARG00000044925	cdk5rap1	15480695	15587134	1	13	0.207692
11	15487599	10000	0.195	1	0	gene_body	ENSDARG00000044925	cdk5rap1	15480695	15587134	1	14	0.202286
11	15489179	1	0.343	0.8999999999999998	0.0373861	gene_body	ENSDARG00000044925	cdk5rap1	15480695	15587134	1	8	0.214125
11	15489179	10	0.24	0.8999999999999998	0.0373861	gene_body	ENSDARG00000044925	cdk5rap1	15480695	15587134	1	4	0.19175
11	15489179	100	0.432	0.8999999999999998	0.0373861	gene_body	ENSDARG00000044925	cdk5rap1	15480695	15587134	1	13	0.210515
11	15489179	1000	0.433	0.8999999999999998	0.0373861	gene_body	ENSDARG00000044925	cdk5rap1	15480695	15587134	1	13	0.207692
11	15489179	10000	0.435	0.8999999999999998	0.0373861	gene_body	ENSDARG00000044925	cdk5rap1	15480695	15587134	1	14	0.202286
11	15489356	10	0.128	1	0	gene_body	ENSDARG00000044925	cdk5rap1	15480695	15587134	1	4	0.19175
11	15489356	100	0.149	1	0	gene_body	ENSDARG00000044925	cdk5rap1	15480695	15587134	1	13	0.210515
11	15489356	1000	0.151	1	0	gene_body	ENSDARG00000044925	cdk5rap1	15480695	15587134	1	13	0.207692
2	53394526	1	0.308	-1	0	gene_body	ENSDARG00000090727	celf5b	53357953	53426522	1	5	0.1806
2	53394526	100	0.306	-1	0	gene_body	ENSDARG00000090727	celf5b	53357953	53426522	1	7	0.181
2	53394526	10000	0.258	-1	0	gene_body	ENSDARG00000090727	celf5b	53357953	53426522	1	6	0.178333
2	53404584	1	0.204	1	0	gene_body	ENSDARG00000090727	celf5b	53357953	53426522	1	5	0.1806
2	53404584	100	0.21	1	0	gene_body	ENSDARG00000090727	celf5b	53357953	53426522	1	7	0.181
2	53404584	1000	0.213	1	0	gene_body	ENSDARG00000090727	celf5b	53357953	53426522	1	5	0.1586
2	53404584	10000	0.244	1	0	gene_body	ENSDARG00000090727	celf5b	53357953	53426522	1	6	0.178333
16	10179890	10	0.214	1	0	gene_body	ENSDARG00000104831	cep192	10097122	10261652	-1	3	0.247
16	10179890	100	0.236	1	0	gene_body	ENSDARG00000104831	cep192	10097122	10261652	-1	9	0.264222
16	10179890	1000	0.24	1	0	gene_body	ENSDARG00000104831	cep192	10097122	10261652	-1	4	0.258
16	10179890	10000	0.245	1	0	gene_body	ENSDARG00000104831	cep192	10097122	10261652	-1	3	0.251
16	10196062	10	0.263	1	0	gene_body	ENSDARG00000104831	cep192	10097122	10261652	-1	3	0.247
16	10196062	100	0.287	1	0	gene_body	ENSDARG00000104831	cep192	10097122	10261652	-1	9	0.264222
16	10196062	1000	0.325	1	0	gene_body	ENSDARG00000104831	cep192	10097122	10261652	-1	4	0.258
9	44149581	10	0.132	1	0	gene_body	ENSDARG00000079397	cerkl	44094311	44289636	-1	36	0.175167
9	44149581	1000	0.133	1	0	gene_body	ENSDARG00000079397	cerkl	44094311	44289636	-1	51	0.148059
9	44149581	10000	0.135	1	0	gene_body	ENSDARG00000079397	cerkl	44094311	44289636	-1	75	0.20424
9	44150339	100	0.125	1	0	gene_body	ENSDARG00000079397	cerkl	44094311	44289636	-1	73	0.211397
9	44150339	1000	0.139	1	0	gene_body	ENSDARG00000079397	cerkl	44094311	44289636	-1	51	0.148059
9	44150339	10000	0.154	1	0	gene_body	ENSDARG00000079397	cerkl	44094311	44289636	-1	75	0.20424
9	44150592	1	0.166	-1	0	gene_body	ENSDARG00000079397	cerkl	44094311	44289636	-1	73	0.163705
9	44150592	100	0.163	-1	0	gene_body	ENSDARG00000079397	cerkl	44094311	44289636	-1	73	0.211397
9	44150592	1000	0.152	-1	0	gene_body	ENSDARG00000079397	cerkl	44094311	44289636	-1	51	0.148059
9	44150592	10000	0.151	-1	0	gene_body	ENSDARG00000079397	cerkl	44094311	44289636	-1	75	0.20424
9	44151669	1	0.119	1	0	gene_body	ENSDARG00000079397	cerkl	44094311	44289636	-1	73	0.163705
9	44151669	100	0.129	1	0	gene_body	ENSDARG00000079397	cerkl	44094311	44289636	-1	73	0.211397
9	44151669	1000	0.137	1	0	gene_body	ENSDARG00000079397	cerkl	44094311	44289636	-1	51	0.148059
9	44151669	10000	0.15	1	0	gene_body	ENSDARG00000079397	cerkl	44094311	44289636	-1	75	0.20424
9	44152871	1	0.218	0.8999999999999998	0.0373861	gene_body	ENSDARG00000079397	cerkl	44094311	44289636	-1	73	0.163705
9	44152871	10	0.224	0.8999999999999998	0.0373861	gene_body	ENSDARG00000079397	cerkl	44094311	44289636	-1	36	0.175167
9	44152871	100	0.28	0.8999999999999998	0.0373861	gene_body	ENSDARG00000079397	cerkl	44094311	44289636	-1	73	0.211397
9	44152871	1000	0.263	0.8999999999999998	0.0373861	gene_body	ENSDARG00000079397	cerkl	44094311	44289636	-1	51	0.148059
9	44152871	10000	0.323	0.8999999999999998	0.0373861	gene_body	ENSDARG00000079397	cerkl	44094311	44289636	-1	75	0.20424
9	44152967	1	0.147	1	0	gene_body	ENSDARG00000079397	cerkl	44094311	44289636	-1	73	0.163705
9	44152967	100	0.149	1	0	gene_body	ENSDARG00000079397	cerkl	44094311	44289636	-1	73	0.211397
9	44152967	1000	0.16	1	0	gene_body	ENSDARG00000079397	cerkl	44094311	44289636	-1	51	0.148059
9	44152967	10000	0.182	1	0	gene_body	ENSDARG00000079397	cerkl	44094311	44289636	-1	75	0.20424
9	44158816	10	0.219	1	0	gene_body	ENSDARG00000079397	cerkl	44094311	44289636	-1	36	0.175167
9	44158816	100	0.32	1	0	gene_body	ENSDARG00000079397	cerkl	44094311	44289636	-1	73	0.211397
9	44158816	10000	0.324	1	0	gene_body	ENSDARG00000079397	cerkl	44094311	44289636	-1	75	0.20424
9	44160013	1	0.344	-1	0	gene_body	ENSDARG00000079397	cerkl	44094311	44289636	-1	73	0.163705
9	44160013	100	0.306	-1	0	gene_body	ENSDARG00000079397	cerkl	44094311	44289636	-1	73	0.211397
9	44160013	1000	0.261	-1	0	gene_body	ENSDARG00000079397	cerkl	44094311	44289636	-1	51	0.148059
9	44160013	10000	0.257	-1	0	gene_body	ENSDARG00000079397	cerkl	44094311	44289636	-1	75	0.20424
9	44163422	1	0.185	1	0	gene_body	ENSDARG00000079397	cerkl	44094311	44289636	-1	73	0.163705
9	44163422	100	0.305	1	0	gene_body	ENSDARG00000079397	cerkl	44094311	44289636	-1	73	0.211397
9	44163422	10000	0.323	1	0	gene_body	ENSDARG00000079397	cerkl	44094311	44289636	-1	75	0.20424
9	44165552	10	0.381	1	0	gene_body	ENSDARG00000079397	cerkl	44094311	44289636	-1	36	0.175167
9	44165552	100	0.451	1	0	gene_body	ENSDARG00000079397	cerkl	44094311	44289636	-1	73	0.211397
9	44165552	10000	0.585	1	0	gene_body	ENSDARG00000079397	cerkl	44094311	44289636	-1	75	0.20424
9	44167409	1	0.202	1	0	gene_body	ENSDARG00000079397	cerkl	44094311	44289636	-1	73	0.163705
9	44167409	100	0.213	1	0	gene_body	ENSDARG00000079397	cerkl	44094311	44289636	-1	73	0.211397
9	44167409	10000	0.229	1	0	gene_body	ENSDARG00000079397	cerkl	44094311	44289636	-1	75	0.20424
2	13537578	100	0.153	1	0	gene_body	ENSDARG00000058090	cfap57	13462305	13673494	1	2	0.2355
2	13537578	1000	0.165	1	0	gene_body	ENSDARG00000058090	cfap57	13462305	13673494	1	3	0.258
2	13537578	10000	0.179	1	0	gene_body	ENSDARG00000058090	cfap57	13462305	13673494	1	2	0.2785
2	13600945	1	0.454	-1	0	gene_body	ENSDARG00000058090	cfap57	13462305	13673494	1	1	0.454
2	13600945	10	0.4	-1	0	gene_body	ENSDARG00000058090	cfap57	13462305	13673494	1	1	0.4
2	13600945	1000	0.395	-1	0	gene_body	ENSDARG00000058090	cfap57	13462305	13673494	1	3	0.258
2	13600945	10000	0.378	-1	0	gene_body	ENSDARG00000058090	cfap57	13462305	13673494	1	2	0.2785
7	9385446	1	0.22	1	0	gene_body	ENSDARG00000079027	chsy1	9326234	9511298	1	3	0.226667
7	9385446	1000	0.265	1	0	gene_body	ENSDARG00000079027	chsy1	9326234	9511298	1	4	0.23925
7	9385446	10000	0.276	1	0	gene_body	ENSDARG00000079027	chsy1	9326234	9511298	1	4	0.221
19	42749613	1	0.13	1	0	gene_body	ENSDARG00000020345	clasp2	42693855	42802298	1	12	0.171458
19	42749613	1000	0.135	1	0	gene_body	ENSDARG00000020345	clasp2	42693855	42802298	1	8	0.184
19	42749613	10000	0.144	1	0	gene_body	ENSDARG00000020345	clasp2	42693855	42802298	1	13	0.171692
19	42749650	1	0.0895	1	0	gene_body	ENSDARG00000020345	clasp2	42693855	42802298	1	12	0.171458
19	42749650	100	0.0999	1	0	gene_body	ENSDARG00000020345	clasp2	42693855	42802298	1	11	0.179409
19	42749650	10000	0.129	1	0	gene_body	ENSDARG00000020345	clasp2	42693855	42802298	1	13	0.171692
19	42751123	1	0.237	1	0	gene_body	ENSDARG00000020345	clasp2	42693855	42802298	1	12	0.171458
19	42751123	100	0.292	1	0	gene_body	ENSDARG00000020345	clasp2	42693855	42802298	1	11	0.179409
19	42751123	10000	0.342	1	0	gene_body	ENSDARG00000020345	clasp2	42693855	42802298	1	13	0.171692
7	7546789	1	0.252	1	0	gene_body	ENSDARG00000003269	clcn3	7511914	7643941	1	7	0.235143
7	7546789	100	0.264	1	0	gene_body	ENSDARG00000003269	clcn3	7511914	7643941	1	5	0.2778
7	7546789	1000	0.273	1	0	gene_body	ENSDARG00000003269	clcn3	7511914	7643941	1	4	0.26625
7	7546789	10000	0.289	1	0	gene_body	ENSDARG00000003269	clcn3	7511914	7643941	1	8	0.235
1	40585305	1	0.294	-1	0	gene_body	ENSDARG00000009315	clgn	40572757	40608392	-1	7	0.274
1	40585305	1000	0.274	-1	0	gene_body	ENSDARG00000009315	clgn	40572757	40608392	-1	7	0.259286
1	40585305	10000	0.23	-1	0	gene_body	ENSDARG00000009315	clgn	40572757	40608392	-1	9	0.234333
5	59438852	1	0.15	-1	0	gene_body	ENSDARG00000059596	clip2	59392183	59480161	1	15	0.144813
5	59438852	100	0.143	-1	0	gene_body	ENSDARG00000059596	clip2	59392183	59480161	1	16	0.16205
5	59438852	1000	0.135	-1	0	gene_body	ENSDARG00000059596	clip2	59392183	59480161	1	13	0.163638
5	59438852	10000	0.119	-1	0	gene_body	ENSDARG00000059596	clip2	59392183	59480161	1	13	0.178723
5	59438885	1	0.121	1	0	gene_body	ENSDARG00000059596	clip2	59392183	59480161	1	15	0.144813
5	59438885	100	0.129	1	0	gene_body	ENSDARG00000059596	clip2	59392183	59480161	1	16	0.16205
5	59438885	10000	0.149	1	0	gene_body	ENSDARG00000059596	clip2	59392183	59480161	1	13	0.178723
14	51040586	1	0.332	-1	0	long_promoter	ENSDARG00000052368	cltb	51039202	51041202	-1	2	0.0255
14	51040586	1000	0.304	-1	0	long_promoter	ENSDARG00000052368	cltb	51039202	51041202	-1	1	0.304
14	51040586	10000	0.294	-1	0	long_promoter	ENSDARG00000052368	cltb	51039202	51041202	-1	1	0.294
1	26936489	1	0.217	1	0	gene_body	ENSDARG00000033345	cntln	26821963	27014935	-1	1	0.217
1	26936489	100	0.248	1	0	gene_body	ENSDARG00000033345	cntln	26821963	27014935	-1	1	0.248
1	26936489	1000	0.304	1	0	gene_body	ENSDARG00000033345	cntln	26821963	27014935	-1	2	0.2715
11	23982137	1	-0.163	0.9746794344808964	0.00481823	gene_body	ENSDARG00000000472	cntn2	23933016	23987682	1	4	-0.09115
11	23982137	10	-0.163	0.9746794344808964	0.00481823	gene_body	ENSDARG00000000472	cntn2	23933016	23987682	1	2	-0.1215
11	23982137	100	-0.133	0.9746794344808964	0.00481823	gene_body	ENSDARG00000000472	cntn2	23933016	23987682	1	1	-0.133
11	23982137	1000	-0.125	0.9746794344808964	0.00481823	gene_body	ENSDARG00000000472	cntn2	23933016	23987682	1	1	-0.125
11	23982137	10000	-0.122	0.9746794344808964	0.00481823	gene_body	ENSDARG00000000472	cntn2	23933016	23987682	1	1	-0.122
10	2259188	1	0.167	1	0	gene_body	ENSDARG00000067824	cntnap3	2175583	2393791	1	1	0.167
10	2259188	100	0.185	1	0	gene_body	ENSDARG00000067824	cntnap3	2175583	2393791	1	3	0.198
10	2259188	1000	0.255	1	0	gene_body	ENSDARG00000067824	cntnap3	2175583	2393791	1	4	0.20475
16	14858248	10	0.136	1	0	gene_body	ENSDARG00000005762	col14a1a	14684916	15050842	1	5	0.1848
16	14858248	100	0.169	1	0	gene_body	ENSDARG00000005762	col14a1a	14684916	15050842	1	16	0.210838
16	14858248	1000	0.177	1	0	gene_body	ENSDARG00000005762	col14a1a	14684916	15050842	1	13	0.214
13	38834555	1	0.135	1	0	gene_body	ENSDARG00000096073	col19a1	38814521	38856156	1	1	0.135
13	38834555	1000	0.156	1	0	gene_body	ENSDARG00000096073	col19a1	38814521	38856156	1	2	-0.0275
13	38834555	10000	0.161	1	0	gene_body	ENSDARG00000096073	col19a1	38814521	38856156	1	1	0.161
21	6713393	100	0.173	-1	0	gene_body	ENSDARG00000012593	col5a1	6556635	6725780	1	12	0.215167
21	6713393	1000	0.139	-1	0	gene_body	ENSDARG00000012593	col5a1	6556635	6725780	1	10	0.1708
21	6713393	10000	0.136	-1	0	gene_body	ENSDARG00000012593	col5a1	6556635	6725780	1	8	0.2135
4	52366597	100	0.16	-1	0	gene_body	ENSDARG00000116023	CR318589.2	52360358	52381070	-1	11	0.149982
4	52366597	1000	0.15	-1	0	gene_body	ENSDARG00000116023	CR318589.2	52360358	52381070	-1	11	0.188273
4	52366597	10000	0.141	-1	0	gene_body	ENSDARG00000116023	CR318589.2	52360358	52381070	-1	11	0.1814
4	52366732	100	0.116	1	0	gene_body	ENSDARG00000116023	CR318589.2	52360358	52381070	-1	11	0.149982
4	52366732	1000	0.117	1	0	gene_body	ENSDARG00000116023	CR318589.2	52360358	52381070	-1	11	0.188273
4	52366732	10000	0.12	1	0	gene_body	ENSDARG00000116023	CR318589.2	52360358	52381070	-1	11	0.1814
4	52366759	1	0.142	1	0	gene_body	ENSDARG00000116023	CR318589.2	52360358	52381070	-1	8	0.18625
4	52366759	100	0.143	1	0	gene_body	ENSDARG00000116023	CR318589.2	52360358	52381070	-1	11	0.149982
4	52366759	1000	0.151	1	0	gene_body	ENSDARG00000116023	CR318589.2	52360358	52381070	-1	11	0.188273
4	52366759	10000	0.193	1	0	gene_body	ENSDARG00000116023	CR318589.2	52360358	52381070	-1	11	0.1814
4	52377247	1	0.202	1	0	gene_body	ENSDARG00000116023	CR318589.2	52360358	52381070	-1	8	0.18625
4	52377247	1000	0.254	1	0	gene_body	ENSDARG00000116023	CR318589.2	52360358	52381070	-1	11	0.188273
4	52377247	10000	0.281	1	0	gene_body	ENSDARG00000116023	CR318589.2	52360358	52381070	-1	11	0.1814
4	48550282	1	0.19	-1	0	long_promoter	ENSDARG00000093865	CR356223.1	48548808	48550808	1	1	0.19
4	48550282	1	0.19	-1	0	upstream	ENSDARG00000093865	CR356223.1	48550008	48550458	1	1	0.19
4	48550282	1	0.19	-1	0	very_short_promoter	ENSDARG00000093865	CR356223.1	48550258	48550358	1	1	0.19
4	48550282	10	0.183	-1	0	long_promoter	ENSDARG00000093865	CR356223.1	48548808	48550808	1	2	0.1595
4	48550282	10	0.183	-1	0	upstream	ENSDARG00000093865	CR356223.1	48550008	48550458	1	2	0.1595
4	48550282	10	0.183	-1	0	very_short_promoter	ENSDARG00000093865	CR356223.1	48550258	48550358	1	2	0.1595
4	48550282	100	0.162	-1	0	long_promoter	ENSDARG00000093865	CR356223.1	48548808	48550808	1	2	0.18
4	48550282	100	0.162	-1	0	upstream	ENSDARG00000093865	CR356223.1	48550008	48550458	1	1	0.162
4	48550282	100	0.162	-1	0	very_short_promoter	ENSDARG00000093865	CR356223.1	48550258	48550358	1	1	0.162
4	48550282	1000	0.144	-1	0	long_promoter	ENSDARG00000093865	CR356223.1	48548808	48550808	1	1	0.144
4	48550282	1000	0.144	-1	0	upstream	ENSDARG00000093865	CR356223.1	48550008	48550458	1	1	0.144
4	48550282	1000	0.144	-1	0	very_short_promoter	ENSDARG00000093865	CR356223.1	48550258	48550358	1	1	0.144
4	48551087	1	0.158	1	0	gene_body	ENSDARG00000093865	CR356223.1	48550308	48554698	1	3	0.180667
4	48551087	10	0.165	1	0	gene_body	ENSDARG00000093865	CR356223.1	48550308	48554698	1	5	0.1794
4	48551087	100	0.193	1	0	gene_body	ENSDARG00000093865	CR356223.1	48550308	48554698	1	5	0.2136
4	48551352	1	0.209	1	0	gene_body	ENSDARG00000093865	CR356223.1	48550308	48554698	1	3	0.180667
4	48551352	100	0.222	1	0	gene_body	ENSDARG00000093865	CR356223.1	48550308	48554698	1	5	0.2136
4	48551352	1000	0.311	1	0	gene_body	ENSDARG00000093865	CR356223.1	48550308	48554698	1	2	0.238
8	27206993	1	0.237	1	0	long_promoter	ENSDARG00000095393	CR376741.1	27206434	27208434	-1	1	0.237
8	27206993	1	0.237	1	0	upstream	ENSDARG00000095393	CR376741.1	27206784	27207234	-1	1	0.237
8	27206993	1000	0.261	1	0	long_promoter	ENSDARG00000095393	CR376741.1	27206434	27208434	-1	2	0.206
8	27206993	1000	0.261	1	0	upstream	ENSDARG00000095393	CR376741.1	27206784	27207234	-1	1	0.261
8	27206993	10000	0.304	1	0	long_promoter	ENSDARG00000095393	CR376741.1	27206434	27208434	-1	3	0.263333
8	27206993	10000	0.304	1	0	upstream	ENSDARG00000095393	CR376741.1	27206784	27207234	-1	1	0.304
3	11004393	1	0.183	-1	0	gene_body	ENSDARG00000101863	CR382337.3	10914113	11008532	-1	12	0.186333
3	11004393	1000	0.18	-1	0	gene_body	ENSDARG00000101863	CR382337.3	10914113	11008532	-1	10	0.1853
3	11004393	10000	0.157	-1	0	gene_body	ENSDARG00000101863	CR382337.3	10914113	11008532	-1	7	0.201143
3	11004493	1	0.235	1	0	gene_body	ENSDARG00000101863	CR382337.3	10914113	11008532	-1	12	0.186333
3	11004493	100	0.266	1	0	gene_body	ENSDARG00000101863	CR382337.3	10914113	11008532	-1	8	0.193125
3	11004493	1000	0.277	1	0	gene_body	ENSDARG00000101863	CR382337.3	10914113	11008532	-1	10	0.1853
3	11004493	10000	0.302	1	0	gene_body	ENSDARG00000101863	CR382337.3	10914113	11008532	-1	7	0.201143
20	24419121	1	0.238	-1	0	gene_body	ENSDARG00000097778	CR385053.2	24418405	24521407	1	13	0.199238
20	24419121	100	0.234	-1	0	gene_body	ENSDARG00000097778	CR385053.2	24418405	24521407	1	16	0.146619
20	24419121	1000	0.232	-1	0	gene_body	ENSDARG00000097778	CR385053.2	24418405	24521407	1	15	0.183093
20	24493703	100	0.135	-1	0	gene_body	ENSDARG00000097778	CR385053.2	24418405	24521407	1	16	0.146619
20	24493703	1000	0.0885	-1	0	gene_body	ENSDARG00000097778	CR385053.2	24418405	24521407	1	15	0.183093
20	24493703	10000	0.0849	-1	0	gene_body	ENSDARG00000097778	CR385053.2	24418405	24521407	1	14	0.179386
20	47159801	100	0.283	-1	0	gene_body	ENSDARG00000088490	CR385078.1	47153293	47179406	-1	27	0.226222
20	47159801	1000	0.249	-1	0	gene_body	ENSDARG00000088490	CR385078.1	47153293	47179406	-1	17	0.208882
20	47159801	10000	0.243	-1	0	gene_body	ENSDARG00000088490	CR385078.1	47153293	47179406	-1	35	0.187066
20	47161810	100	0.162	-1	0	gene_body	ENSDARG00000088490	CR385078.1	47153293	47179406	-1	27	0.226222
20	47161810	1000	0.134	-1	0	gene_body	ENSDARG00000088490	CR385078.1	47153293	47179406	-1	17	0.208882
20	47161810	10000	0.126	-1	0	gene_body	ENSDARG00000088490	CR385078.1	47153293	47179406	-1	35	0.187066
20	47165807	1	0.229	1	0	gene_body	ENSDARG00000088490	CR385078.1	47153293	47179406	-1	16	0.188125
20	47165807	100	0.236	1	0	gene_body	ENSDARG00000088490	CR385078.1	47153293	47179406	-1	27	0.226222
20	47165807	1000	0.252	1	0	gene_body	ENSDARG00000088490	CR385078.1	47153293	47179406	-1	17	0.208882
20	47165807	10000	0.266	1	0	gene_body	ENSDARG00000088490	CR385078.1	47153293	47179406	-1	35	0.187066
20	47168192	10	0.28	1	0	gene_body	ENSDARG00000088490	CR385078.1	47153293	47179406	-1	12	0.21175
20	47168192	100	0.361	1	0	gene_body	ENSDARG00000088490	CR385078.1	47153293	47179406	-1	27	0.226222
20	47168192	10000	0.39	1	0	gene_body	ENSDARG00000088490	CR385078.1	47153293	47179406	-1	35	0.187066
4	60072108	100	0.207	-1	0	long_promoter	ENSDARG00000096144	CR388052.2	60070677	60072677	1	3	0.258267
4	60072108	100	0.207	-1	0	upstream	ENSDARG00000096144	CR388052.2	60071877	60072327	1	3	0.258267
4	60072108	1000	0.203	-1	0	long_promoter	ENSDARG00000096144	CR388052.2	60070677	60072677	1	6	0.230833
4	60072108	1000	0.203	-1	0	upstream	ENSDARG00000096144	CR388052.2	60071877	60072327	1	5	0.2438
4	60072108	10000	0.193	-1	0	long_promoter	ENSDARG00000096144	CR388052.2	60070677	60072677	1	4	0.266
4	60072108	10000	0.193	-1	0	upstream	ENSDARG00000096144	CR388052.2	60071877	60072327	1	4	0.266
4	58668446	1	0.181	1	0	gene_body	ENSDARG00000113324	CR388148.2	58661331	58682491	1	26	0.232038
4	58668446	100	0.187	1	0	gene_body	ENSDARG00000113324	CR388148.2	58661331	58682491	1	25	0.23064
4	58668446	1000	0.222	1	0	gene_body	ENSDARG00000113324	CR388148.2	58661331	58682491	1	24	0.257
4	58680297	1	0.383	-1	0	gene_body	ENSDARG00000113324	CR388148.2	58661331	58682491	1	26	0.232038
4	58680297	100	0.372	-1	0	gene_body	ENSDARG00000113324	CR388148.2	58661331	58682491	1	25	0.23064
4	58680297	1000	0.366	-1	0	gene_body	ENSDARG00000113324	CR388148.2	58661331	58682491	1	24	0.257
4	58680297	10000	0.308	-1	0	gene_body	ENSDARG00000113324	CR388148.2	58661331	58682491	1	24	0.224708
4	41344289	100	0.0808	1	0	long_promoter	ENSDARG00000117166	CR388165.11	41342590	41344590	-1	11	0.145173
4	41344289	1000	0.0925	1	0	long_promoter	ENSDARG00000117166	CR388165.11	41342590	41344590	-1	10	0.15871
4	41344289	10000	0.1	1	0	long_promoter	ENSDARG00000117166	CR388165.11	41342590	41344590	-1	11	0.158682
4	41339339	100	0.103	-1	0	long_promoter	ENSDARG00000080512	CR388165.2	41337982	41339982	-1	34	0.0859147
4	41339339	1000	0.0933	-1	0	long_promoter	ENSDARG00000080512	CR388165.2	41337982	41339982	-1	28	0.0868143
4	41339339	10000	0.0886	-1	0	long_promoter	ENSDARG00000080512	CR388165.2	41337982	41339982	-1	29	0.0841034
4	41339377	100	0.0588	1	0	long_promoter	ENSDARG00000080512	CR388165.2	41337982	41339982	-1	34	0.0859147
4	41339377	1000	0.0592	1	0	long_promoter	ENSDARG00000080512	CR388165.2	41337982	41339982	-1	28	0.0868143
4	41339377	10000	0.0615	1	0	long_promoter	ENSDARG00000080512	CR388165.2	41337982	41339982	-1	29	0.0841034
4	41339584	100	0.0562	-1	0	long_promoter	ENSDARG00000080512	CR388165.2	41337982	41339982	-1	34	0.0859147
4	41339584	1000	0.0505	-1	0	long_promoter	ENSDARG00000080512	CR388165.2	41337982	41339982	-1	28	0.0868143
4	41339584	10000	0.0503	-1	0	long_promoter	ENSDARG00000080512	CR388165.2	41337982	41339982	-1	29	0.0841034
4	41339596	1	0.0634	0.8999999999999998	0.0373861	long_promoter	ENSDARG00000080512	CR388165.2	41337982	41339982	-1	27	0.0785704
4	41339596	10	0.0438	0.8999999999999998	0.0373861	long_promoter	ENSDARG00000080512	CR388165.2	41337982	41339982	-1	8	0.063725
4	41339596	100	0.0697	0.8999999999999998	0.0373861	long_promoter	ENSDARG00000080512	CR388165.2	41337982	41339982	-1	34	0.0859147
4	41339596	1000	0.0699	0.8999999999999998	0.0373861	long_promoter	ENSDARG00000080512	CR388165.2	41337982	41339982	-1	28	0.0868143
4	41339596	10000	0.0726	0.8999999999999998	0.0373861	long_promoter	ENSDARG00000080512	CR388165.2	41337982	41339982	-1	29	0.0841034
4	41339631	1	0.0491	-1	0	long_promoter	ENSDARG00000080512	CR388165.2	41337982	41339982	-1	27	0.0785704
4	41339631	100	0.0474	-1	0	long_promoter	ENSDARG00000080512	CR388165.2	41337982	41339982	-1	34	0.0859147
4	41339631	1000	0.0423	-1	0	long_promoter	ENSDARG00000080512	CR388165.2	41337982	41339982	-1	28	0.0868143
4	41339882	1	0.0842	-1	0	long_promoter	ENSDARG00000080512	CR388165.2	41337982	41339982	-1	27	0.0785704
4	41339882	100	0.0794	-1	0	long_promoter	ENSDARG00000080512	CR388165.2	41337982	41339982	-1	34	0.0859147
4	41339882	1000	0.0754	-1	0	long_promoter	ENSDARG00000080512	CR388165.2	41337982	41339982	-1	28	0.0868143
4	41339882	10000	0.0748	-1	0	long_promoter	ENSDARG00000080512	CR388165.2	41337982	41339982	-1	29	0.0841034
4	41339584	100	0.0562	-1	0	long_promoter	ENSDARG00000082646	CR388165.4	41339536	41341536	-1	19	0.103489
4	41339584	1000	0.0505	-1	0	long_promoter	ENSDARG00000082646	CR388165.4	41339536	41341536	-1	17	0.114
4	41339584	10000	0.0503	-1	0	long_promoter	ENSDARG00000082646	CR388165.4	41339536	41341536	-1	17	0.102382
4	41339596	1	0.0634	0.8999999999999998	0.0373861	long_promoter	ENSDARG00000082646	CR388165.4	41339536	41341536	-1	17	0.108294
4	41339596	10	0.0438	0.8999999999999998	0.0373861	long_promoter	ENSDARG00000082646	CR388165.4	41339536	41341536	-1	4	0.064425
4	41339596	100	0.0697	0.8999999999999998	0.0373861	long_promoter	ENSDARG00000082646	CR388165.4	41339536	41341536	-1	19	0.103489
4	41339596	1000	0.0699	0.8999999999999998	0.0373861	long_promoter	ENSDARG00000082646	CR388165.4	41339536	41341536	-1	17	0.114
4	41339596	10000	0.0726	0.8999999999999998	0.0373861	long_promoter	ENSDARG00000082646	CR388165.4	41339536	41341536	-1	17	0.102382
4	41339631	1	0.0491	-1	0	long_promoter	ENSDARG00000082646	CR388165.4	41339536	41341536	-1	17	0.108294
4	41339631	100	0.0474	-1	0	long_promoter	ENSDARG00000082646	CR388165.4	41339536	41341536	-1	19	0.103489
4	41339631	1000	0.0423	-1	0	long_promoter	ENSDARG00000082646	CR388165.4	41339536	41341536	-1	17	0.114
4	41339882	1	0.0842	-1	0	long_promoter	ENSDARG00000082646	CR388165.4	41339536	41341536	-1	17	0.108294
4	41339882	1	0.0842	-1	0	gene_body	ENSDARG00000082646	CR388165.4	41339872	41340036	-1	2	0.0871
4	41339882	100	0.0794	-1	0	long_promoter	ENSDARG00000082646	CR388165.4	41339536	41341536	-1	19	0.103489
4	41339882	100	0.0794	-1	0	gene_body	ENSDARG00000082646	CR388165.4	41339872	41340036	-1	2	0.0967
4	41339882	1000	0.0754	-1	0	long_promoter	ENSDARG00000082646	CR388165.4	41339536	41341536	-1	17	0.114
4	41339882	1000	0.0754	-1	0	gene_body	ENSDARG00000082646	CR388165.4	41339872	41340036	-1	3	0.1178
4	41339882	10000	0.0748	-1	0	long_promoter	ENSDARG00000082646	CR388165.4	41339536	41341536	-1	17	0.102382
4	41339882	10000	0.0748	-1	0	gene_body	ENSDARG00000082646	CR388165.4	41339872	41340036	-1	3	0.0937667
4	41344289	100	0.0808	1	0	long_promoter	ENSDARG00000109330	CR388165.6	41344146	41346146	-1	11	0.145173
4	41344289	1000	0.0925	1	0	long_promoter	ENSDARG00000109330	CR388165.6	41344146	41346146	-1	9	0.162122
4	41344289	10000	0.1	1	0	long_promoter	ENSDARG00000109330	CR388165.6	41344146	41346146	-1	10	0.16295
4	41346249	100	0.152	-1	0	long_promoter	ENSDARG00000112577	CR388165.9	41345682	41347682	-1	5	0.1972
4	41346249	100	0.152	-1	0	upstream	ENSDARG00000112577	CR388165.9	41346032	41346482	-1	4	0.20725
4	41346249	1000	0.133	-1	0	long_promoter	ENSDARG00000112577	CR388165.9	41345682	41347682	-1	3	0.166667
4	41346249	1000	0.133	-1	0	upstream	ENSDARG00000112577	CR388165.9	41346032	41346482	-1	2	0.1695
4	41346249	10000	0.117	-1	0	long_promoter	ENSDARG00000112577	CR388165.9	41345682	41347682	-1	6	0.165167
4	41346249	10000	0.117	-1	0	upstream	ENSDARG00000112577	CR388165.9	41346032	41346482	-1	3	0.188333
2	14669799	1	0.164	1	0	long_promoter	ENSDARG00000082734	CR388189.3	14669497	14671497	1	8	0.1425
2	14669799	100	0.181	1	0	long_promoter	ENSDARG00000082734	CR388189.3	14669497	14671497	1	10	0.14443
2	14669799	1000	0.194	1	0	long_promoter	ENSDARG00000082734	CR388189.3	14669497	14671497	1	6	0.18185
2	14669799	10000	0.195	1	0	long_promoter	ENSDARG00000082734	CR388189.3	14669497	14671497	1	8	0.15025
2	14778210	1	0.217	0.8999999999999998	0.0373861	long_promoter	ENSDARG00000095038	CR388189.5	14777604	14779604	1	4	0.1845
2	14778210	10	0.157	0.8999999999999998	0.0373861	long_promoter	ENSDARG00000095038	CR388189.5	14777604	14779604	1	1	0.157
2	14778210	100	0.235	0.8999999999999998	0.0373861	long_promoter	ENSDARG00000095038	CR388189.5	14777604	14779604	1	4	0.182
2	14778210	1000	0.236	0.8999999999999998	0.0373861	long_promoter	ENSDARG00000095038	CR388189.5	14777604	14779604	1	3	0.183667
2	14778210	10000	0.242	0.8999999999999998	0.0373861	long_promoter	ENSDARG00000095038	CR388189.5	14777604	14779604	1	2	0.216
2	14675767	1	0.184	0.8999999999999998	0.0373861	long_promoter	ENSDARG00000111709	CR388189.6	14674295	14676295	1	16	0.0915187
2	14675767	1	0.184	0.8999999999999998	0.0373861	upstream	ENSDARG00000111709	CR388189.6	14675495	14675945	1	9	0.0828
2	14675767	1	0.184	0.8999999999999998	0.0373861	very_short_promoter	ENSDARG00000111709	CR388189.6	14675745	14675845	1	5	0.07498
2	14675767	10	0.0989	0.8999999999999998	0.0373861	long_promoter	ENSDARG00000111709	CR388189.6	14674295	14676295	1	15	0.05322
2	14675767	10	0.0989	0.8999999999999998	0.0373861	upstream	ENSDARG00000111709	CR388189.6	14675495	14675945	1	6	0.0491167
2	14675767	10	0.0989	0.8999999999999998	0.0373861	very_short_promoter	ENSDARG00000111709	CR388189.6	14675745	14675845	1	2	0.0644
2	14675767	100	0.212	0.8999999999999998	0.0373861	long_promoter	ENSDARG00000111709	CR388189.6	14674295	14676295	1	20	0.09244
2	14675767	100	0.212	0.8999999999999998	0.0373861	upstream	ENSDARG00000111709	CR388189.6	14675495	14675945	1	12	0.0793083
2	14675767	100	0.212	0.8999999999999998	0.0373861	very_short_promoter	ENSDARG00000111709	CR388189.6	14675745	14675845	1	6	0.0756
2	14675767	1000	0.213	0.8999999999999998	0.0373861	long_promoter	ENSDARG00000111709	CR388189.6	14674295	14676295	1	21	0.091781
2	14675767	1000	0.213	0.8999999999999998	0.0373861	upstream	ENSDARG00000111709	CR388189.6	14675495	14675945	1	11	0.0829273
2	14675767	1000	0.213	0.8999999999999998	0.0373861	very_short_promoter	ENSDARG00000111709	CR388189.6	14675745	14675845	1	6	0.0828333
2	14675767	10000	0.214	0.8999999999999998	0.0373861	long_promoter	ENSDARG00000111709	CR388189.6	14674295	14676295	1	22	0.0891909
2	14675767	10000	0.214	0.8999999999999998	0.0373861	upstream	ENSDARG00000111709	CR388189.6	14675495	14675945	1	13	0.0760615
2	14675767	10000	0.214	0.8999999999999998	0.0373861	very_short_promoter	ENSDARG00000111709	CR388189.6	14675745	14675845	1	6	0.0789333
2	14675797	1	0.0563	1	0	long_promoter	ENSDARG00000111709	CR388189.6	14674295	14676295	1	16	0.0915187
2	14675797	1	0.0563	1	0	upstream	ENSDARG00000111709	CR388189.6	14675495	14675945	1	9	0.0828
2	14675797	1	0.0563	1	0	very_short_promoter	ENSDARG00000111709	CR388189.6	14675745	14675845	1	5	0.07498
2	14675797	1	0.0563	1	0	gene_body	ENSDARG00000111709	CR388189.6	14675795	14675985	1	5	0.0566
2	14675797	100	0.0769	1	0	long_promoter	ENSDARG00000111709	CR388189.6	14674295	14676295	1	20	0.09244
2	14675797	100	0.0769	1	0	upstream	ENSDARG00000111709	CR388189.6	14675495	14675945	1	12	0.0793083
2	14675797	100	0.0769	1	0	very_short_promoter	ENSDARG00000111709	CR388189.6	14675745	14675845	1	6	0.0756
2	14675797	100	0.0769	1	0	gene_body	ENSDARG00000111709	CR388189.6	14675795	14675985	1	7	0.0552857
2	14675797	1000	0.0869	1	0	long_promoter	ENSDARG00000111709	CR388189.6	14674295	14676295	1	21	0.091781
2	14675797	1000	0.0869	1	0	upstream	ENSDARG00000111709	CR388189.6	14675495	14675945	1	11	0.0829273
2	14675797	1000	0.0869	1	0	very_short_promoter	ENSDARG00000111709	CR388189.6	14675745	14675845	1	6	0.0828333
2	14675797	1000	0.0869	1	0	gene_body	ENSDARG00000111709	CR388189.6	14675795	14675985	1	7	0.0600571
2	14675797	10000	0.0893	1	0	long_promoter	ENSDARG00000111709	CR388189.6	14674295	14676295	1	22	0.0891909
2	14675797	10000	0.0893	1	0	upstream	ENSDARG00000111709	CR388189.6	14675495	14675945	1	13	0.0760615
2	14675797	10000	0.0893	1	0	very_short_promoter	ENSDARG00000111709	CR388189.6	14675745	14675845	1	6	0.0789333
2	14675797	10000	0.0893	1	0	gene_body	ENSDARG00000111709	CR388189.6	14675795	14675985	1	7	0.0545714
2	14675990	1	0.0392	0.8999999999999998	0.0373861	long_promoter	ENSDARG00000111709	CR388189.6	14674295	14676295	1	16	0.0915187
2	14675990	10	0.0399	0.8999999999999998	0.0373861	long_promoter	ENSDARG00000111709	CR388189.6	14674295	14676295	1	15	0.05322
2	14675990	100	0.0468	0.8999999999999998	0.0373861	long_promoter	ENSDARG00000111709	CR388189.6	14674295	14676295	1	20	0.09244
2	14675990	1000	0.0645	0.8999999999999998	0.0373861	long_promoter	ENSDARG00000111709	CR388189.6	14674295	14676295	1	21	0.091781
2	14675990	10000	0.0516	0.8999999999999998	0.0373861	long_promoter	ENSDARG00000111709	CR388189.6	14674295	14676295	1	22	0.0891909
2	14676030	1	0.0981	0.8999999999999998	0.0373861	long_promoter	ENSDARG00000111709	CR388189.6	14674295	14676295	1	16	0.0915187
2	14676030	10	0.0731	0.8999999999999998	0.0373861	long_promoter	ENSDARG00000111709	CR388189.6	14674295	14676295	1	15	0.05322
2	14676030	100	0.103	0.8999999999999998	0.0373861	long_promoter	ENSDARG00000111709	CR388189.6	14674295	14676295	1	20	0.09244
2	14676030	1000	0.111	0.8999999999999998	0.0373861	long_promoter	ENSDARG00000111709	CR388189.6	14674295	14676295	1	21	0.091781
2	14676030	10000	0.113	0.8999999999999998	0.0373861	long_promoter	ENSDARG00000111709	CR388189.6	14674295	14676295	1	22	0.0891909
3	47038849	100	0.159	-1	0	gene_body	ENSDARG00000113064	CR392045.1	46919522	47105267	-1	9	0.191267
3	47038849	1000	0.142	-1	0	gene_body	ENSDARG00000113064	CR392045.1	46919522	47105267	-1	8	0.20765
3	47038849	10000	0.124	-1	0	gene_body	ENSDARG00000113064	CR392045.1	46919522	47105267	-1	8	0.201937
9	11182883	1	0.104	0.8999999999999998	0.0373861	gene_body	ENSDARG00000112156	CR522881.1	10557144	11283197	1	20	0.15409
9	11182883	10	0.103	0.8999999999999998	0.0373861	gene_body	ENSDARG00000112156	CR522881.1	10557144	11283197	1	2	0.1275
9	11182883	100	0.128	0.8999999999999998	0.0373861	gene_body	ENSDARG00000112156	CR522881.1	10557144	11283197	1	22	0.159286
9	11182883	1000	0.138	0.8999999999999998	0.0373861	gene_body	ENSDARG00000112156	CR522881.1	10557144	11283197	1	19	0.158653
9	11182883	10000	0.158	0.8999999999999998	0.0373861	gene_body	ENSDARG00000112156	CR522881.1	10557144	11283197	1	21	0.153257
9	11182926	100	0.131	-1	0	gene_body	ENSDARG00000112156	CR522881.1	10557144	11283197	1	22	0.159286
9	11182926	1000	0.123	-1	0	gene_body	ENSDARG00000112156	CR522881.1	10557144	11283197	1	19	0.158653
9	11182926	10000	0.111	-1	0	gene_body	ENSDARG00000112156	CR522881.1	10557144	11283197	1	21	0.153257
4	38024441	100	0.188	-1	0	long_promoter	ENSDARG00000115662	CR759843.3	38022676	38024676	-1	2	0.227
4	38024441	1000	0.184	-1	0	long_promoter	ENSDARG00000115662	CR759843.3	38022676	38024676	-1	4	0.11675
4	38024441	10000	0.148	-1	0	long_promoter	ENSDARG00000115662	CR759843.3	38022676	38024676	-1	2	0.217
16	53651282	1	0.188	0.9999999999999998	3.971862410081713e-24	gene_body	ENSDARG00000097042	CR759845.2	53642820	53655539	-1	3	0.171667
16	53651282	10	0.235	0.9999999999999998	3.971862410081713e-24	gene_body	ENSDARG00000097042	CR759845.2	53642820	53655539	-1	3	0.19
16	53651282	100	0.268	0.9999999999999998	3.971862410081713e-24	gene_body	ENSDARG00000097042	CR759845.2	53642820	53655539	-1	4	0.203
16	53651282	1000	0.271	0.9999999999999998	3.971862410081713e-24	gene_body	ENSDARG00000097042	CR759845.2	53642820	53655539	-1	3	0.23
16	53651282	10000	0.275	0.9999999999999998	3.971862410081713e-24	gene_body	ENSDARG00000097042	CR759845.2	53642820	53655539	-1	2	0.241
16	53651641	10	0.174	1	0	gene_body	ENSDARG00000097042	CR759845.2	53642820	53655539	-1	3	0.19
16	53651641	100	0.191	1	0	gene_body	ENSDARG00000097042	CR759845.2	53642820	53655539	-1	4	0.203
16	53651641	1000	0.196	1	0	gene_body	ENSDARG00000097042	CR759845.2	53642820	53655539	-1	3	0.23
22	25541914	100	0.326	-1	0	gene_body	ENSDARG00000094676	CR769772.2	25540945	25543199	-1	1	0.326
22	25541914	1000	0.302	-1	0	gene_body	ENSDARG00000094676	CR769772.2	25540945	25543199	-1	1	0.302
22	25541914	10000	0.28	-1	0	gene_body	ENSDARG00000094676	CR769772.2	25540945	25543199	-1	1	0.28
22	25490327	1	0.126	1	0	gene_body	ENSDARG00000101566	CR769772.4	25464880	25502977	-1	7	0.192429
22	25490327	100	0.157	1	0	gene_body	ENSDARG00000101566	CR769772.4	25464880	25502977	-1	5	0.226
22	25490327	1000	0.158	1	0	gene_body	ENSDARG00000101566	CR769772.4	25464880	25502977	-1	5	0.2274
22	25492214	1	0.277	1	0	gene_body	ENSDARG00000101566	CR769772.4	25464880	25502977	-1	7	0.192429
22	25492214	100	0.294	1	0	gene_body	ENSDARG00000101566	CR769772.4	25464880	25502977	-1	5	0.226
22	25492214	1000	0.307	1	0	gene_body	ENSDARG00000101566	CR769772.4	25464880	25502977	-1	5	0.2274
22	25492214	10000	0.324	1	0	gene_body	ENSDARG00000101566	CR769772.4	25464880	25502977	-1	5	0.2382
4	59900163	100	0.201	-1	0	gene_body	ENSDARG00000094119	CR846087.2	59889820	59910284	1	3	0.285667
4	59900163	1000	0.189	-1	0	gene_body	ENSDARG00000094119	CR846087.2	59889820	59910284	1	3	0.259333
4	59900163	10000	0.181	-1	0	gene_body	ENSDARG00000094119	CR846087.2	59889820	59910284	1	5	0.2506
11	31050229	1	0.3	1	0	gene_body	ENSDARG00000100787	CR855274.2	31047854	31055288	1	5	0.2014
11	31050229	100	0.406	1	0	gene_body	ENSDARG00000100787	CR855274.2	31047854	31055288	1	7	0.214714
11	31050229	1000	0.429	1	0	gene_body	ENSDARG00000100787	CR855274.2	31047854	31055288	1	6	0.224
11	31050229	10000	0.439	1	0	gene_body	ENSDARG00000100787	CR855274.2	31047854	31055288	1	7	0.203529
16	22080243	100	0.184	1	0	gene_body	ENSDARG00000093926	CR855277.3	22022533	22097384	1	3	0.181
16	22080243	1000	0.225	1	0	gene_body	ENSDARG00000093926	CR855277.3	22022533	22097384	1	5	0.1578
16	22080243	10000	0.235	1	0	gene_body	ENSDARG00000093926	CR855277.3	22022533	22097384	1	2	0.199
16	39556444	1	0.181	1	0	gene_body	ENSDARG00000113139	CR855318.1	39485608	39583668	1	3	0.230667
16	39556444	100	0.199	1	0	gene_body	ENSDARG00000113139	CR855318.1	39485608	39583668	1	7	0.192329
16	39556444	10000	0.215	1	0	gene_body	ENSDARG00000113139	CR855318.1	39485608	39583668	1	6	0.18035
4	42622727	1	0.196	-1	0	long_promoter	ENSDARG00000116816	CR925768.15	42622608	42624608	1	5	0.19472
4	42622727	100	0.18	-1	0	long_promoter	ENSDARG00000116816	CR925768.15	42622608	42624608	1	6	0.196167
4	42622727	1000	0.163	-1	0	long_promoter	ENSDARG00000116816	CR925768.15	42622608	42624608	1	6	0.210833
4	42622727	1	0.196	-1	0	long_promoter	ENSDARG00000111248	CR925768.5	42621332	42623332	1	5	0.19472
4	42622727	1	0.196	-1	0	upstream	ENSDARG00000111248	CR925768.5	42622532	42622982	1	5	0.19472
4	42622727	100	0.18	-1	0	long_promoter	ENSDARG00000111248	CR925768.5	42621332	42623332	1	6	0.196167
4	42622727	100	0.18	-1	0	upstream	ENSDARG00000111248	CR925768.5	42622532	42622982	1	6	0.196167
4	42622727	1000	0.163	-1	0	long_promoter	ENSDARG00000111248	CR925768.5	42621332	42623332	1	6	0.210833
4	42622727	1000	0.163	-1	0	upstream	ENSDARG00000111248	CR925768.5	42622532	42622982	1	6	0.210833
4	62983423	1	0.0866	0.9999999999999998	3.971862410081713e-24	long_promoter	ENSDARG00000099180	CR927050.1	62983230	62985230	1	11	0.170791
4	62983423	10	0.103	0.9999999999999998	3.971862410081713e-24	long_promoter	ENSDARG00000099180	CR927050.1	62983230	62985230	1	3	0.132633
4	62983423	100	0.109	0.9999999999999998	3.971862410081713e-24	long_promoter	ENSDARG00000099180	CR927050.1	62983230	62985230	1	15	0.16776
4	62983423	1000	0.112	0.9999999999999998	3.971862410081713e-24	long_promoter	ENSDARG00000099180	CR927050.1	62983230	62985230	1	13	0.189423
4	62983423	10000	0.124	0.9999999999999998	3.971862410081713e-24	long_promoter	ENSDARG00000099180	CR927050.1	62983230	62985230	1	11	0.192745
4	62983628	100	0.11	-1	0	long_promoter	ENSDARG00000099180	CR927050.1	62983230	62985230	1	15	0.16776
4	62983628	1000	0.103	-1	0	long_promoter	ENSDARG00000099180	CR927050.1	62983230	62985230	1	13	0.189423
4	62983628	10000	0.102	-1	0	long_promoter	ENSDARG00000099180	CR927050.1	62983230	62985230	1	11	0.192745
4	62983649	1	0.307	0.8999999999999998	0.0373861	long_promoter	ENSDARG00000099180	CR927050.1	62983230	62985230	1	11	0.170791
4	62983649	10	0.216	0.8999999999999998	0.0373861	long_promoter	ENSDARG00000099180	CR927050.1	62983230	62985230	1	3	0.132633
4	62983649	100	0.321	0.8999999999999998	0.0373861	long_promoter	ENSDARG00000099180	CR927050.1	62983230	62985230	1	15	0.16776
4	62983649	1000	0.349	0.8999999999999998	0.0373861	long_promoter	ENSDARG00000099180	CR927050.1	62983230	62985230	1	13	0.189423
4	62983649	10000	0.358	0.8999999999999998	0.0373861	long_promoter	ENSDARG00000099180	CR927050.1	62983230	62985230	1	11	0.192745
4	62983714	1	0.131	1	0	long_promoter	ENSDARG00000099180	CR927050.1	62983230	62985230	1	11	0.170791
4	62983714	1000	0.135	1	0	long_promoter	ENSDARG00000099180	CR927050.1	62983230	62985230	1	13	0.189423
4	62983714	10000	0.143	1	0	long_promoter	ENSDARG00000099180	CR927050.1	62983230	62985230	1	11	0.192745
4	47260866	1	0.2	1	0	gene_body	ENSDARG00000105570	crestin	47257854	47262290	1	2	0.205
4	47260866	100	0.252	1	0	gene_body	ENSDARG00000105570	crestin	47257854	47262290	1	1	0.252
4	47260866	10000	0.323	1	0	gene_body	ENSDARG00000105570	crestin	47257854	47262290	1	1	0.323
4	47260867	1	0.21	-1	0	gene_body	ENSDARG00000105570	crestin	47257854	47262290	1	2	0.205
4	47260867	10	0.204	-1	0	gene_body	ENSDARG00000105570	crestin	47257854	47262290	1	1	0.204
4	47260867	1000	0.201	-1	0	gene_body	ENSDARG00000105570	crestin	47257854	47262290	1	1	0.201
16	47590724	1	0.334	1	0	gene_body	ENSDARG00000077905	csmd3a	47531516	48074540	-1	1	0.334
16	47590724	100	0.396	1	0	gene_body	ENSDARG00000077905	csmd3a	47531516	48074540	-1	1	0.396
16	47590724	10000	0.397	1	0	gene_body	ENSDARG00000077905	csmd3a	47531516	48074540	-1	1	0.397
4	56332253	1	0.242	-1	0	long_promoter	ENSDARG00000113974	CT025669.2	56330790	56332790	1	2	0.297
4	56332253	1	0.242	-1	0	upstream	ENSDARG00000113974	CT025669.2	56331990	56332440	1	2	0.297
4	56332253	1	0.242	-1	0	very_short_promoter	ENSDARG00000113974	CT025669.2	56332240	56332340	1	2	0.297
4	56332253	100	0.218	-1	0	long_promoter	ENSDARG00000113974	CT025669.2	56330790	56332790	1	2	0.288
4	56332253	100	0.218	-1	0	upstream	ENSDARG00000113974	CT025669.2	56331990	56332440	1	2	0.288
4	56332253	100	0.218	-1	0	very_short_promoter	ENSDARG00000113974	CT025669.2	56332240	56332340	1	2	0.288
4	56332253	10000	0.187	-1	0	long_promoter	ENSDARG00000113974	CT025669.2	56330790	56332790	1	3	0.25
4	56332253	10000	0.187	-1	0	upstream	ENSDARG00000113974	CT025669.2	56331990	56332440	1	3	0.25
4	56332253	10000	0.187	-1	0	very_short_promoter	ENSDARG00000113974	CT025669.2	56332240	56332340	1	2	0.2635
4	33393062	1	0.274	-1	0	long_promoter	ENSDARG00000112409	CT027578.2	33391421	33393421	-1	1	0.274
4	33393062	1000	0.26	-1	0	long_promoter	ENSDARG00000112409	CT027578.2	33391421	33393421	-1	1	0.26
4	33393062	10000	0.259	-1	0	long_promoter	ENSDARG00000112409	CT027578.2	33391421	33393421	-1	1	0.259
1	44339300	1	0.243	1	0	long_promoter	ENSDARG00000115729	CT033803.2	44338624	44340624	1	1	0.243
1	44339300	1000	0.308	1	0	long_promoter	ENSDARG00000115729	CT033803.2	44338624	44340624	1	2	0.3245
1	44339300	10000	0.326	1	0	long_promoter	ENSDARG00000115729	CT033803.2	44338624	44340624	1	1	0.326
24	10460075	1	0.222	1	0	gene_body	ENSDARG00000093108	CT573344.1	10417365	10509462	1	2	0.299
24	10460075	100	0.223	1	0	gene_body	ENSDARG00000093108	CT573344.1	10417365	10509462	1	4	0.25125
24	10460075	1000	0.289	1	0	gene_body	ENSDARG00000093108	CT573344.1	10417365	10509462	1	3	0.280667
24	10460075	10000	0.292	1	0	gene_body	ENSDARG00000093108	CT573344.1	10417365	10509462	1	3	0.155333
16	15780021	1	0.253	1	0	long_promoter	ENSDARG00000104445	CT573793.3	15779907	15781907	-1	1	0.253
16	15780021	1	0.253	1	0	gene_body	ENSDARG00000104445	CT573793.3	15779159	15780407	-1	1	0.253
16	15780021	1000	0.295	1	0	long_promoter	ENSDARG00000104445	CT573793.3	15779907	15781907	-1	1	0.295
16	15780021	1000	0.295	1	0	gene_body	ENSDARG00000104445	CT573793.3	15779159	15780407	-1	1	0.295
16	15780021	10000	0.307	1	0	long_promoter	ENSDARG00000104445	CT573793.3	15779907	15781907	-1	1	0.307
16	15780021	10000	0.307	1	0	gene_body	ENSDARG00000104445	CT573793.3	15779159	15780407	-1	1	0.307
2	40669588	1	0.447	1	0	gene_body	ENSDARG00000096869	CT583650.1	40623015	40712219	-1	2	0.361
2	40669588	100	0.482	1	0	gene_body	ENSDARG00000096869	CT583650.1	40623015	40712219	-1	2	0.341
2	40669588	10000	0.518	1	0	gene_body	ENSDARG00000096869	CT583650.1	40623015	40712219	-1	3	0.323667
4	55815045	1	-0.387	1	0	gene_body	ENSDARG00000117174	CT583728.27	55813426	55829342	-1	82	0.175111
4	55815045	10	-0.291	1	0	gene_body	ENSDARG00000117174	CT583728.27	55813426	55829342	-1	30	0.12546
4	55815045	1000	-0.276	1	0	gene_body	ENSDARG00000117174	CT583728.27	55813426	55829342	-1	81	0.209728
4	55815179	1	0.143	1	0	gene_body	ENSDARG00000117174	CT583728.27	55813426	55829342	-1	82	0.175111
4	55815179	100	0.198	1	0	gene_body	ENSDARG00000117174	CT583728.27	55813426	55829342	-1	78	0.222226
4	55815179	1000	0.225	1	0	gene_body	ENSDARG00000117174	CT583728.27	55813426	55829342	-1	81	0.209728
4	55815723	100	0.165	1	0	gene_body	ENSDARG00000117174	CT583728.27	55813426	55829342	-1	78	0.222226
4	55815723	1000	0.169	1	0	gene_body	ENSDARG00000117174	CT583728.27	55813426	55829342	-1	81	0.209728
4	55815723	10000	0.199	1	0	gene_body	ENSDARG00000117174	CT583728.27	55813426	55829342	-1	85	0.210718
4	55816617	100	0.175	-1	0	gene_body	ENSDARG00000117174	CT583728.27	55813426	55829342	-1	78	0.222226
4	55816617	1000	0.157	-1	0	gene_body	ENSDARG00000117174	CT583728.27	55813426	55829342	-1	81	0.209728
4	55816617	10000	0.142	-1	0	gene_body	ENSDARG00000117174	CT583728.27	55813426	55829342	-1	85	0.210718
4	55816764	1	0.194	1	0	gene_body	ENSDARG00000117174	CT583728.27	55813426	55829342	-1	82	0.175111
4	55816764	100	0.242	1	0	gene_body	ENSDARG00000117174	CT583728.27	55813426	55829342	-1	78	0.222226
4	55816764	1000	0.257	1	0	gene_body	ENSDARG00000117174	CT583728.27	55813426	55829342	-1	81	0.209728
4	55816764	10000	0.26	1	0	gene_body	ENSDARG00000117174	CT583728.27	55813426	55829342	-1	85	0.210718
4	55817372	1	0.101	1	0	gene_body	ENSDARG00000117174	CT583728.27	55813426	55829342	-1	82	0.175111
4	55817372	100	0.11	1	0	gene_body	ENSDARG00000117174	CT583728.27	55813426	55829342	-1	78	0.222226
4	55817372	1000	0.112	1	0	gene_body	ENSDARG00000117174	CT583728.27	55813426	55829342	-1	81	0.209728
4	55817372	10000	0.136	1	0	gene_body	ENSDARG00000117174	CT583728.27	55813426	55829342	-1	85	0.210718
4	55818136	1	0.256	1	0	gene_body	ENSDARG00000117174	CT583728.27	55813426	55829342	-1	82	0.175111
4	55818136	100	0.317	1	0	gene_body	ENSDARG00000117174	CT583728.27	55813426	55829342	-1	78	0.222226
4	55818136	1000	0.337	1	0	gene_body	ENSDARG00000117174	CT583728.27	55813426	55829342	-1	81	0.209728
4	55818136	10000	0.343	1	0	gene_body	ENSDARG00000117174	CT583728.27	55813426	55829342	-1	85	0.210718
10	12631638	100	0.124	1	0	gene_body	ENSDARG00000058284	CT990561.1	12517059	12730451	1	8	0.19125
10	12631638	1000	0.144	1	0	gene_body	ENSDARG00000058284	CT990561.1	12517059	12730451	1	3	0.221667
10	12631638	10000	0.154	1	0	gene_body	ENSDARG00000058284	CT990561.1	12517059	12730451	1	7	0.199286
17	8668123	1	0.159	0.8999999999999998	0.0373861	gene_body	ENSDARG00000044062	ctbp2a	8595588	8727748	-1	7	0.0610714
17	8668123	10	0.135	0.8999999999999998	0.0373861	gene_body	ENSDARG00000044062	ctbp2a	8595588	8727748	-1	6	-0.00835
17	8668123	100	0.164	0.8999999999999998	0.0373861	gene_body	ENSDARG00000044062	ctbp2a	8595588	8727748	-1	4	0.13805
17	8668123	1000	0.184	0.8999999999999998	0.0373861	gene_body	ENSDARG00000044062	ctbp2a	8595588	8727748	-1	5	0.1288
17	8668123	10000	0.185	0.8999999999999998	0.0373861	gene_body	ENSDARG00000044062	ctbp2a	8595588	8727748	-1	9	0.141
24	34629525	1	0.151	1	0	gene_body	ENSDARG00000102441	ctnna1	34488316	34680956	-1	7	0.1542
24	34629525	100	0.153	1	0	gene_body	ENSDARG00000102441	ctnna1	34488316	34680956	-1	6	0.176083
24	34629525	1000	0.17	1	0	gene_body	ENSDARG00000102441	ctnna1	34488316	34680956	-1	4	0.172375
24	34629525	10000	0.172	1	0	gene_body	ENSDARG00000102441	ctnna1	34488316	34680956	-1	5	0.16952
13	3902293	1	0.292	-1	0	gene_body	ENSDARG00000103960	CU019624.1	3895363	3907897	1	3	0.219667
13	3902293	100	0.285	-1	0	gene_body	ENSDARG00000103960	CU019624.1	3895363	3907897	1	6	0.220833
13	3902293	1000	0.272	-1	0	gene_body	ENSDARG00000103960	CU019624.1	3895363	3907897	1	7	0.218271
13	3902293	10000	0.259	-1	0	gene_body	ENSDARG00000103960	CU019624.1	3895363	3907897	1	6	0.262333
17	46904195	1	0.374	-1	0	gene_body	ENSDARG00000097945	CU137681.4	46885146	46906000	-1	1	0.374
17	46904195	10	0.305	-1	0	gene_body	ENSDARG00000097945	CU137681.4	46885146	46906000	-1	1	0.305
17	46904195	100	0.293	-1	0	gene_body	ENSDARG00000097945	CU137681.4	46885146	46906000	-1	4	0.22625
4	30717725	1	0.148	1	0	long_promoter	ENSDARG00000113016	CU207245.1	30717497	30719497	1	12	0.116858
4	30717725	100	0.149	1	0	long_promoter	ENSDARG00000113016	CU207245.1	30717497	30719497	1	8	0.20065
4	30717725	1000	0.152	1	0	long_promoter	ENSDARG00000113016	CU207245.1	30717497	30719497	1	12	0.134108
4	30718214	1	0.0961	1	0	long_promoter	ENSDARG00000113016	CU207245.1	30717497	30719497	1	12	0.116858
4	30718214	100	0.099	1	0	long_promoter	ENSDARG00000113016	CU207245.1	30717497	30719497	1	8	0.20065
4	30718214	1000	0.107	1	0	long_promoter	ENSDARG00000113016	CU207245.1	30717497	30719497	1	12	0.134108
21	45462219	1	0.142	1	0	long_promoter	ENSDARG00000117754	CU207269.3	45460859	45462859	1	1	0.142
21	45462219	1	0.142	1	0	upstream	ENSDARG00000117754	CU207269.3	45462059	45462509	1	1	0.142
21	45462219	100	0.146	1	0	long_promoter	ENSDARG00000117754	CU207269.3	45460859	45462859	1	1	0.146
21	45462219	100	0.146	1	0	upstream	ENSDARG00000117754	CU207269.3	45462059	45462509	1	1	0.146
21	45462219	1000	0.159	1	0	long_promoter	ENSDARG00000117754	CU207269.3	45460859	45462859	1	2	0.1605
21	45462219	1000	0.159	1	0	upstream	ENSDARG00000117754	CU207269.3	45462059	45462509	1	2	0.1605
25	37336213	1	0.179	1	0	gene_body	ENSDARG00000097721	CU207301.3	37331128	37337143	1	1	0.179
25	37336213	10	0.19	1	0	gene_body	ENSDARG00000097721	CU207301.3	37331128	37337143	1	1	0.19
25	37336213	10000	0.21	1	0	gene_body	ENSDARG00000097721	CU207301.3	37331128	37337143	1	2	0.224
2	41389908	1	0.283	1	0	gene_body	ENSDARG00000117570	CU302321.2	41162103	41447837	-1	6	0.2485
2	41389908	1000	0.294	1	0	gene_body	ENSDARG00000117570	CU302321.2	41162103	41447837	-1	7	0.258286
2	41389908	10000	0.343	1	0	gene_body	ENSDARG00000117570	CU302321.2	41162103	41447837	-1	6	0.246483
10	42912762	1	0.227	1	0	long_promoter	ENSDARG00000111089	CU326366.3	42911547	42913547	-1	1	0.227
10	42912762	10	0.253	1	0	long_promoter	ENSDARG00000111089	CU326366.3	42911547	42913547	-1	1	0.253
10	42912762	1000	0.27	1	0	long_promoter	ENSDARG00000111089	CU326366.3	42911547	42913547	-1	1	0.27
10	42912762	10000	0.285	1	0	long_promoter	ENSDARG00000111089	CU326366.3	42911547	42913547	-1	1	0.285
5	43218384	100	0.0782	-1	0	long_promoter	ENSDARG00000112834	CU462817.5	43216983	43218983	-1	6	0.178533
5	43218384	1000	0.0705	-1	0	long_promoter	ENSDARG00000112834	CU462817.5	43216983	43218983	-1	4	0.187875
5	43218384	10000	0.0702	-1	0	long_promoter	ENSDARG00000112834	CU462817.5	43216983	43218983	-1	6	0.161033
5	43218496	1	0.191	1	0	long_promoter	ENSDARG00000112834	CU462817.5	43216983	43218983	-1	5	0.187
5	43218496	100	0.21	1	0	long_promoter	ENSDARG00000112834	CU462817.5	43216983	43218983	-1	6	0.178533
5	43218496	1000	0.228	1	0	long_promoter	ENSDARG00000112834	CU462817.5	43216983	43218983	-1	4	0.187875
5	43218496	10000	0.245	1	0	long_promoter	ENSDARG00000112834	CU462817.5	43216983	43218983	-1	6	0.161033
3	39443755	1	0.179	-1	0	gene_body	ENSDARG00000097747	CU464118.1	39371873	39454903	-1	22	0.176182
3	39443755	100	0.159	-1	0	gene_body	ENSDARG00000097747	CU464118.1	39371873	39454903	-1	20	0.18805
3	39443755	1000	0.15	-1	0	gene_body	ENSDARG00000097747	CU464118.1	39371873	39454903	-1	23	0.191709
18	7001989	1	0.171	-1	0	gene_body	ENSDARG00000117755	CU467655.2	7000194	7012242	1	2	0.1545
18	7001989	100	0.158	-1	0	gene_body	ENSDARG00000117755	CU467655.2	7000194	7012242	1	2	0.167
18	7001989	10000	0.152	-1	0	gene_body	ENSDARG00000117755	CU467655.2	7000194	7012242	1	2	0.1585
6	39535750	1	0.25	-1	0	long_promoter	ENSDARG00000114880	CU467856.3	39535096	39537096	1	2	0.2075
6	39535750	100	0.23	-1	0	long_promoter	ENSDARG00000114880	CU467856.3	39535096	39537096	1	3	0.109667
6	39535750	1000	0.223	-1	0	long_promoter	ENSDARG00000114880	CU467856.3	39535096	39537096	1	2	0.2385
6	39535750	10000	0.216	-1	0	long_promoter	ENSDARG00000114880	CU467856.3	39535096	39537096	1	2	0.206
17	50190448	1	0.257	-1	0	gene_body	ENSDARG00000097365	CU655820.1	50122243	50190705	1	1	0.257
17	50190448	100	0.224	-1	0	gene_body	ENSDARG00000097365	CU655820.1	50122243	50190705	1	2	0.241
17	50190448	10000	0.221	-1	0	gene_body	ENSDARG00000097365	CU655820.1	50122243	50190705	1	1	0.221
25	240813	1	0.248	1	0	gene_body	ENSDARG00000112489	CU855936.2	217686	244263	-1	10	0.18238
25	240813	100	0.268	1	0	gene_body	ENSDARG00000112489	CU855936.2	217686	244263	-1	11	0.2038
25	240813	1000	0.273	1	0	gene_body	ENSDARG00000112489	CU855936.2	217686	244263	-1	10	0.20762
25	240813	10000	0.274	1	0	gene_body	ENSDARG00000112489	CU855936.2	217686	244263	-1	10	0.21051
10	2616747	1	0.208	1	0	gene_body	ENSDARG00000058946	CU856539.2	2600830	2667208	1	28	0.213679
10	2616747	100	0.213	1	0	gene_body	ENSDARG00000058946	CU856539.2	2600830	2667208	1	36	0.192489
10	2616747	1000	0.217	1	0	gene_body	ENSDARG00000058946	CU856539.2	2600830	2667208	1	35	0.201514
10	2616747	10000	0.238	1	0	gene_body	ENSDARG00000058946	CU856539.2	2600830	2667208	1	25	0.21992
10	2617265	1	0.292	-0.974679	0.00481823	gene_body	ENSDARG00000058946	CU856539.2	2600830	2667208	1	28	0.213679
10	2617265	10	0.279	-0.974679	0.00481823	gene_body	ENSDARG00000058946	CU856539.2	2600830	2667208	1	10	0.09047
10	2617265	100	0.278	-0.974679	0.00481823	gene_body	ENSDARG00000058946	CU856539.2	2600830	2667208	1	36	0.192489
10	2617265	1000	0.262	-0.974679	0.00481823	gene_body	ENSDARG00000058946	CU856539.2	2600830	2667208	1	35	0.201514
10	2617265	10000	0.262	-0.974679	0.00481823	gene_body	ENSDARG00000058946	CU856539.2	2600830	2667208	1	25	0.21992
10	2617546	1	0.117	1	0	gene_body	ENSDARG00000058946	CU856539.2	2600830	2667208	1	28	0.213679
10	2617546	100	0.154	1	0	gene_body	ENSDARG00000058946	CU856539.2	2600830	2667208	1	36	0.192489
10	2617546	1000	0.168	1	0	gene_body	ENSDARG00000058946	CU856539.2	2600830	2667208	1	35	0.201514
10	2617731	100	0.232	-1	0	gene_body	ENSDARG00000058946	CU856539.2	2600830	2667208	1	36	0.192489
10	2617731	1000	0.226	-1	0	gene_body	ENSDARG00000058946	CU856539.2	2600830	2667208	1	35	0.201514
10	2617731	10000	0.186	-1	0	gene_body	ENSDARG00000058946	CU856539.2	2600830	2667208	1	25	0.21992
10	2617798	10	-0.143	-1	0	gene_body	ENSDARG00000058946	CU856539.2	2600830	2667208	1	10	0.09047
10	2617798	100	-0.194	-1	0	gene_body	ENSDARG00000058946	CU856539.2	2600830	2667208	1	36	0.192489
10	2617798	1000	-0.212	-1	0	gene_body	ENSDARG00000058946	CU856539.2	2600830	2667208	1	35	0.201514
18	45776609	1	0.113	1	0	gene_body	ENSDARG00000117489	CU896647.1	45763546	45777627	1	10	0.1292
18	45776609	100	0.114	1	0	gene_body	ENSDARG00000117489	CU896647.1	45763546	45777627	1	12	0.21525
18	45776609	1000	0.121	1	0	gene_body	ENSDARG00000117489	CU896647.1	45763546	45777627	1	7	0.173
2	14011788	10	0.144	1	0	long_promoter	ENSDARG00000097054	CU927934.1	14010158	14012158	-1	9	0.200889
2	14011788	100	0.17	1	0	long_promoter	ENSDARG00000097054	CU927934.1	14010158	14012158	-1	33	0.197633
2	14011788	1000	0.201	1	0	long_promoter	ENSDARG00000097054	CU927934.1	14010158	14012158	-1	25	0.20376
2	14011788	10000	0.202	1	0	long_promoter	ENSDARG00000097054	CU927934.1	14010158	14012158	-1	15	0.276467
2	14028575	1	0.336	1	0	gene_body	ENSDARG00000097095	CU927934.2	14021956	14029161	-1	5	0.2418
2	14028575	100	0.368	1	0	gene_body	ENSDARG00000097095	CU927934.2	14021956	14029161	-1	3	0.246667
2	14028575	10000	0.393	1	0	gene_body	ENSDARG00000097095	CU927934.2	14021956	14029161	-1	5	0.248
2	47673487	1	0.291	-1	0	gene_body	ENSDARG00000038967	cul3a	47644041	47681454	-1	1	0.291
2	47673487	100	0.258	-1	0	gene_body	ENSDARG00000038967	cul3a	47644041	47681454	-1	1	0.258
2	47673487	10000	0.205	-1	0	gene_body	ENSDARG00000038967	cul3a	47644041	47681454	-1	1	0.205
10	11493282	1	0.308	1	0	gene_body	ENSDARG00000043727	cwc27	11398111	11501424	1	2	0.2455
10	11493282	100	0.368	1	0	gene_body	ENSDARG00000043727	cwc27	11398111	11501424	1	4	0.30925
10	11493282	1000	0.396	1	0	gene_body	ENSDARG00000043727	cwc27	11398111	11501424	1	2	0.3645
10	11493282	10000	0.4	1	0	gene_body	ENSDARG00000043727	cwc27	11398111	11501424	1	5	0.3042
3	56523016	1	0.214	1	0	gene_body	ENSDARG00000005159	cyth1a	56408840	56541751	-1	5	0.2334
3	56523016	100	0.234	1	0	gene_body	ENSDARG00000005159	cyth1a	56408840	56541751	-1	5	0.2362
3	56523016	1000	0.27	1	0	gene_body	ENSDARG00000005159	cyth1a	56408840	56541751	-1	3	0.286
25	26518348	1	0.3	1	0	gene_body	ENSDARG00000103666	dapk2b	26441054	26604529	1	4	0.14525
25	26518348	100	0.318	1	0	gene_body	ENSDARG00000103666	dapk2b	26441054	26604529	1	4	0.23725
25	26518348	1000	0.331	1	0	gene_body	ENSDARG00000103666	dapk2b	26441054	26604529	1	4	0.24775
25	26518348	10000	0.334	1	0	gene_body	ENSDARG00000103666	dapk2b	26441054	26604529	1	4	0.242
1	37254864	1	0.254	-1	0	gene_body	ENSDARG00000034093	dclk2a	37195465	37310490	1	3	0.177667
1	37254864	100	0.205	-1	0	gene_body	ENSDARG00000034093	dclk2a	37195465	37310490	1	2	0.1825
1	37254864	1000	0.186	-1	0	gene_body	ENSDARG00000034093	dclk2a	37195465	37310490	1	1	0.186
1	37254864	10000	0.179	-1	0	gene_body	ENSDARG00000034093	dclk2a	37195465	37310490	1	2	0.1655
9	38339281	1	0.184	-1	0	gene_body	ENSDARG00000030789	ddx18	38314466	38352220	1	31	0.189774
9	38339281	100	0.173	-1	0	gene_body	ENSDARG00000030789	ddx18	38314466	38352220	1	24	0.223825
9	38339281	10000	0.152	-1	0	gene_body	ENSDARG00000030789	ddx18	38314466	38352220	1	28	0.201571
12	45178673	10	0.137	1	0	gene_body	ENSDARG00000077461	dhx32a	45150709	45189108	1	3	0.2
12	45178673	100	0.152	1	0	gene_body	ENSDARG00000077461	dhx32a	45150709	45189108	1	9	0.215556
12	45178673	10000	0.157	1	0	gene_body	ENSDARG00000077461	dhx32a	45150709	45189108	1	5	0.2416
18	31648982	1	0.178	1	0	gene_body	ENSDARG00000101059	dhx36	31610744	31837760	1	10	0.1004
18	31648982	10	0.193	1	0	gene_body	ENSDARG00000101059	dhx36	31610744	31837760	1	4	0.18825
18	31648982	100	0.229	1	0	gene_body	ENSDARG00000101059	dhx36	31610744	31837760	1	10	0.2353
18	31649251	1	0.158	1	0	gene_body	ENSDARG00000101059	dhx36	31610744	31837760	1	10	0.1004
18	31649251	100	0.19	1	0	gene_body	ENSDARG00000101059	dhx36	31610744	31837760	1	10	0.2353
18	31649251	10000	0.203	1	0	gene_body	ENSDARG00000101059	dhx36	31610744	31837760	1	10	0.2068
21	21589193	100	0.165	1	0	gene_body	ENSDARG00000014956	diablob	21523082	21610857	-1	4	0.28875
21	21589193	1000	0.174	1	0	gene_body	ENSDARG00000014956	diablob	21523082	21610857	-1	5	0.247
21	21589193	10000	0.197	1	0	gene_body	ENSDARG00000014956	diablob	21523082	21610857	-1	4	0.2865
6	39535750	1	0.25	-1	0	gene_body	ENSDARG00000016348	dip2bb	39531135	39605734	-1	7	0.211
6	39535750	100	0.23	-1	0	gene_body	ENSDARG00000016348	dip2bb	39531135	39605734	-1	8	0.194375
6	39535750	1000	0.223	-1	0	gene_body	ENSDARG00000016348	dip2bb	39531135	39605734	-1	7	0.167286
6	39535750	10000	0.216	-1	0	gene_body	ENSDARG00000016348	dip2bb	39531135	39605734	-1	8	0.234375
2	29518892	1	0.234	-1	0	gene_body	ENSDARG00000014280	dlgap1a	29491314	29692825	1	2	0.212
2	29518892	1000	0.187	-1	0	gene_body	ENSDARG00000014280	dlgap1a	29491314	29692825	1	4	0.19675
2	29518892	10000	0.183	-1	0	gene_body	ENSDARG00000014280	dlgap1a	29491314	29692825	1	3	0.168
24	33666841	1	0.224	-1	0	gene_body	ENSDARG00000056888	dnah5l	33589667	33697002	1	4	0.18525
24	33666841	100	0.197	-1	0	gene_body	ENSDARG00000056888	dnah5l	33589667	33697002	1	4	0.18675
24	33666841	1000	0.182	-1	0	gene_body	ENSDARG00000056888	dnah5l	33589667	33697002	1	4	0.2
24	33666841	10000	0.16	-1	0	gene_body	ENSDARG00000056888	dnah5l	33589667	33697002	1	4	0.19325
24	33666862	1	0.177	1	0	gene_body	ENSDARG00000056888	dnah5l	33589667	33697002	1	4	0.18525
24	33666862	100	0.205	1	0	gene_body	ENSDARG00000056888	dnah5l	33589667	33697002	1	4	0.18675
24	33666862	1000	0.213	1	0	gene_body	ENSDARG00000056888	dnah5l	33589667	33697002	1	4	0.2
24	33666862	10000	0.222	1	0	gene_body	ENSDARG00000056888	dnah5l	33589667	33697002	1	4	0.19325
24	33666944	1	0.179	1	0	gene_body	ENSDARG00000056888	dnah5l	33589667	33697002	1	4	0.18525
24	33666944	100	0.201	1	0	gene_body	ENSDARG00000056888	dnah5l	33589667	33697002	1	4	0.18675
24	33666944	1000	0.221	1	0	gene_body	ENSDARG00000056888	dnah5l	33589667	33697002	1	4	0.2
24	33666944	10000	0.224	1	0	gene_body	ENSDARG00000056888	dnah5l	33589667	33697002	1	4	0.19325
6	31293934	1	0.264	1	0	gene_body	ENSDARG00000079891	dnajc6	31279542	31348999	-1	3	0.190667
6	31293934	100	0.266	1	0	gene_body	ENSDARG00000079891	dnajc6	31279542	31348999	-1	3	0.196333
6	31293934	10000	0.316	1	0	gene_body	ENSDARG00000079891	dnajc6	31279542	31348999	-1	3	0.221
13	50956363	1	0.199	1	0	gene_body	ENSDARG00000104792	dntt	50778187	51021871	1	28	0.188154
13	50956363	100	0.21	1	0	gene_body	ENSDARG00000104792	dntt	50778187	51021871	1	21	0.198367
13	50956363	1000	0.229	1	0	gene_body	ENSDARG00000104792	dntt	50778187	51021871	1	19	0.210842
6	12639367	1	0.178	1	0	gene_body	ENSDARG00000016311	dock9b	12593986	12788539	-1	5	0.13908
6	12639367	100	0.195	1	0	gene_body	ENSDARG00000016311	dock9b	12593986	12788539	-1	7	0.149543
6	12639367	1000	0.202	1	0	gene_body	ENSDARG00000016311	dock9b	12593986	12788539	-1	6	0.144483
6	12639367	10000	0.237	1	0	gene_body	ENSDARG00000016311	dock9b	12593986	12788539	-1	5	0.1616
2	12558580	1	0.234	-1	0	gene_body	ENSDARG00000024744	dpp6b	12406713	12632761	-1	3	0.193333
2	12558580	100	0.227	-1	0	gene_body	ENSDARG00000024744	dpp6b	12406713	12632761	-1	3	0.232333
2	12558580	10000	0.186	-1	0	gene_body	ENSDARG00000024744	dpp6b	12406713	12632761	-1	2	0.22
4	28693842	10	0.0656	-1	0	long_promoter	ENSDARG00000109889	dre-mir-430a-2	28693450	28695450	1	7	0.0621286
4	28693842	100	0.0577	-1	0	long_promoter	ENSDARG00000109889	dre-mir-430a-2	28693450	28695450	1	9	0.0680111
4	28693842	1000	0.0493	-1	0	long_promoter	ENSDARG00000109889	dre-mir-430a-2	28693450	28695450	1	6	0.0717
4	28694958	10	0.0348	1	0	long_promoter	ENSDARG00000109889	dre-mir-430a-2	28693450	28695450	1	7	0.0621286
4	28694958	10	0.0348	1	0	upstream	ENSDARG00000109889	dre-mir-430a-2	28694650	28695100	1	3	0.0408333
4	28694958	10	0.0348	1	0	very_short_promoter	ENSDARG00000109889	dre-mir-430a-2	28694900	28695000	1	1	0.0348
4	28694958	10	0.0348	1	0	gene_body	ENSDARG00000109889	dre-mir-430a-2	28694950	28695031	1	1	0.0348
4	28694958	100	0.0446	1	0	long_promoter	ENSDARG00000109889	dre-mir-430a-2	28693450	28695450	1	9	0.0680111
4	28694958	100	0.0446	1	0	upstream	ENSDARG00000109889	dre-mir-430a-2	28694650	28695100	1	4	0.06325
4	28694958	100	0.0446	1	0	very_short_promoter	ENSDARG00000109889	dre-mir-430a-2	28694900	28695000	1	1	0.0446
4	28694958	100	0.0446	1	0	gene_body	ENSDARG00000109889	dre-mir-430a-2	28694950	28695031	1	1	0.0446
4	28694958	10000	0.0577	1	0	long_promoter	ENSDARG00000109889	dre-mir-430a-2	28693450	28695450	1	7	0.0678429
4	28694958	10000	0.0577	1	0	upstream	ENSDARG00000109889	dre-mir-430a-2	28694650	28695100	1	3	0.0741
4	28694958	10000	0.0577	1	0	very_short_promoter	ENSDARG00000109889	dre-mir-430a-2	28694900	28695000	1	1	0.0577
4	28694958	10000	0.0577	1	0	gene_body	ENSDARG00000109889	dre-mir-430a-2	28694950	28695031	1	1	0.0577
4	28707624	10	0.0545	-1	0	long_promoter	ENSDARG00000112506	dre-mir-430a-2	28706930	28708930	1	2	0.04715
4	28707624	100	0.0528	-1	0	long_promoter	ENSDARG00000112506	dre-mir-430a-2	28706930	28708930	1	2	0.05155
4	28707624	10000	0.0354	-1	0	long_promoter	ENSDARG00000112506	dre-mir-430a-2	28706930	28708930	1	2	0.05545
4	28693842	10	0.0656	-1	0	long_promoter	ENSDARG00000116477	dre-mir-430a-4	28692334	28694334	1	1	0.0656
4	28693842	10	0.0656	-1	0	upstream	ENSDARG00000116477	dre-mir-430a-4	28693534	28693984	1	1	0.0656
4	28693842	10	0.0656	-1	0	very_short_promoter	ENSDARG00000116477	dre-mir-430a-4	28693784	28693884	1	1	0.0656
4	28693842	10	0.0656	-1	0	gene_body	ENSDARG00000116477	dre-mir-430a-4	28693834	28693915	1	1	0.0656
4	28693842	100	0.0577	-1	0	long_promoter	ENSDARG00000116477	dre-mir-430a-4	28692334	28694334	1	1	0.0577
4	28693842	100	0.0577	-1	0	upstream	ENSDARG00000116477	dre-mir-430a-4	28693534	28693984	1	1	0.0577
4	28693842	100	0.0577	-1	0	very_short_promoter	ENSDARG00000116477	dre-mir-430a-4	28693784	28693884	1	1	0.0577
4	28693842	100	0.0577	-1	0	gene_body	ENSDARG00000116477	dre-mir-430a-4	28693834	28693915	1	1	0.0577
4	28693842	1000	0.0493	-1	0	long_promoter	ENSDARG00000116477	dre-mir-430a-4	28692334	28694334	1	1	0.0493
4	28693842	1000	0.0493	-1	0	upstream	ENSDARG00000116477	dre-mir-430a-4	28693534	28693984	1	1	0.0493
4	28693842	1000	0.0493	-1	0	very_short_promoter	ENSDARG00000116477	dre-mir-430a-4	28693784	28693884	1	1	0.0493
4	28693842	1000	0.0493	-1	0	gene_body	ENSDARG00000116477	dre-mir-430a-4	28693834	28693915	1	1	0.0493
4	28694958	10	0.0348	1	0	long_promoter	ENSDARG00000111749	dre-mir-430a-4	28694076	28696076	1	7	0.0568429
4	28694958	100	0.0446	1	0	long_promoter	ENSDARG00000111749	dre-mir-430a-4	28694076	28696076	1	8	0.0693
4	28694958	10000	0.0577	1	0	long_promoter	ENSDARG00000111749	dre-mir-430a-4	28694076	28696076	1	7	0.0678429
4	28707624	10	0.0545	-1	0	long_promoter	ENSDARG00000113472	dre-mir-430a-4	28705816	28707816	1	3	0.0864333
4	28707624	10	0.0545	-1	0	long_promoter	ENSDARG00000110053	dre-mir-430a-4	28707556	28709556	1	3	0.0488
4	28707624	100	0.0528	-1	0	long_promoter	ENSDARG00000113472	dre-mir-430a-4	28705816	28707816	1	4	0.118275
4	28707624	100	0.0528	-1	0	long_promoter	ENSDARG00000110053	dre-mir-430a-4	28707556	28709556	1	3	0.0486
4	28707624	10000	0.0354	-1	0	long_promoter	ENSDARG00000113472	dre-mir-430a-4	28705816	28707816	1	2	0.1087
4	28707624	10000	0.0354	-1	0	long_promoter	ENSDARG00000110053	dre-mir-430a-4	28707556	28709556	1	2	0.05545
4	28694958	10	0.0348	1	0	long_promoter	ENSDARG00000110605	dre-mir-430b-1	28694460	28696460	1	5	0.05242
4	28694958	100	0.0446	1	0	long_promoter	ENSDARG00000110605	dre-mir-430b-1	28694460	28696460	1	6	0.06635
4	28694958	10000	0.0577	1	0	long_promoter	ENSDARG00000110605	dre-mir-430b-1	28694460	28696460	1	5	0.06558
4	28707624	10	0.0545	-1	0	long_promoter	ENSDARG00000114255	dre-mir-430b-1	28706200	28708200	1	3	0.0864333
4	28707624	10	0.0545	-1	0	upstream	ENSDARG00000114255	dre-mir-430b-1	28707400	28707850	1	2	0.04715
4	28707624	100	0.0528	-1	0	long_promoter	ENSDARG00000114255	dre-mir-430b-1	28706200	28708200	1	4	0.118275
4	28707624	100	0.0528	-1	0	upstream	ENSDARG00000114255	dre-mir-430b-1	28707400	28707850	1	2	0.05155
4	28707624	10000	0.0354	-1	0	long_promoter	ENSDARG00000114255	dre-mir-430b-1	28706200	28708200	1	2	0.1087
4	28707624	10000	0.0354	-1	0	upstream	ENSDARG00000114255	dre-mir-430b-1	28707400	28707850	1	1	0.0354
4	28693842	10	0.0656	-1	0	long_promoter	ENSDARG00000111340	dre-mir-430b-10	28692719	28694719	1	3	0.0671333
4	28693842	100	0.0577	-1	0	long_promoter	ENSDARG00000111340	dre-mir-430b-10	28692719	28694719	1	4	0.063025
4	28693842	1000	0.0493	-1	0	long_promoter	ENSDARG00000111340	dre-mir-430b-10	28692719	28694719	1	4	0.059925
4	28694958	10	0.0348	1	0	long_promoter	ENSDARG00000112296	dre-mir-430b-10	28693870	28695870	1	7	0.0568429
4	28694958	100	0.0446	1	0	long_promoter	ENSDARG00000112296	dre-mir-430b-10	28693870	28695870	1	8	0.0693
4	28694958	10000	0.0577	1	0	long_promoter	ENSDARG00000112296	dre-mir-430b-10	28693870	28695870	1	7	0.0678429
4	28693842	10	0.0656	-1	0	long_promoter	ENSDARG00000115871	dre-mir-430b-4	28692128	28694128	1	1	0.0656
4	28693842	100	0.0577	-1	0	long_promoter	ENSDARG00000115871	dre-mir-430b-4	28692128	28694128	1	1	0.0577
4	28693842	1000	0.0493	-1	0	long_promoter	ENSDARG00000115871	dre-mir-430b-4	28692128	28694128	1	1	0.0493
4	28707624	10	0.0545	-1	0	long_promoter	ENSDARG00000109546	dre-mir-430b-6	28707350	28709350	1	2	0.04715
4	28707624	100	0.0528	-1	0	long_promoter	ENSDARG00000109546	dre-mir-430b-6	28707350	28709350	1	2	0.05155
4	28707624	10000	0.0354	-1	0	long_promoter	ENSDARG00000109546	dre-mir-430b-6	28707350	28709350	1	2	0.05545
4	28693842	10	0.0656	-1	0	long_promoter	ENSDARG00000115466	dre-mir-430c-1	28693613	28695613	1	8	0.0579375
4	28693842	10	0.0656	-1	0	long_promoter	ENSDARG00000116592	dre-mir-430c-1	28692475	28694475	1	3	0.0671333
4	28693842	10	0.0656	-1	0	long_promoter	ENSDARG00000115901	dre-mir-430c-1	28691871	28693871	1	1	0.0656
4	28693842	10	0.0656	-1	0	upstream	ENSDARG00000116592	dre-mir-430c-1	28693675	28694125	1	1	0.0656
4	28693842	100	0.0577	-1	0	long_promoter	ENSDARG00000115466	dre-mir-430c-1	28693613	28695613	1	9	0.0680111
4	28693842	100	0.0577	-1	0	long_promoter	ENSDARG00000116592	dre-mir-430c-1	28692475	28694475	1	3	0.0713333
4	28693842	100	0.0577	-1	0	long_promoter	ENSDARG00000115901	dre-mir-430c-1	28691871	28693871	1	1	0.0577
4	28693842	100	0.0577	-1	0	upstream	ENSDARG00000116592	dre-mir-430c-1	28693675	28694125	1	1	0.0577
4	28693842	1000	0.0493	-1	0	long_promoter	ENSDARG00000115466	dre-mir-430c-1	28693613	28695613	1	6	0.0717
4	28693842	1000	0.0493	-1	0	long_promoter	ENSDARG00000116592	dre-mir-430c-1	28692475	28694475	1	3	0.0657667
4	28693842	1000	0.0493	-1	0	long_promoter	ENSDARG00000115901	dre-mir-430c-1	28691871	28693871	1	1	0.0493
4	28693842	1000	0.0493	-1	0	upstream	ENSDARG00000116592	dre-mir-430c-1	28693675	28694125	1	1	0.0493
4	28694958	10	0.0348	1	0	long_promoter	ENSDARG00000115466	dre-mir-430c-1	28693613	28695613	1	8	0.0579375
4	28694958	10	0.0348	1	0	long_promoter	ENSDARG00000111325	dre-mir-430c-1	28694217	28696217	1	7	0.0568429
4	28694958	10	0.0348	1	0	upstream	ENSDARG00000115466	dre-mir-430c-1	28694813	28695263	1	2	0.04635
4	28694958	100	0.0446	1	0	long_promoter	ENSDARG00000115466	dre-mir-430c-1	28693613	28695613	1	9	0.0680111
4	28694958	100	0.0446	1	0	long_promoter	ENSDARG00000111325	dre-mir-430c-1	28694217	28696217	1	8	0.0693
4	28694958	100	0.0446	1	0	upstream	ENSDARG00000115466	dre-mir-430c-1	28694813	28695263	1	2	0.0763
4	28694958	10000	0.0577	1	0	long_promoter	ENSDARG00000115466	dre-mir-430c-1	28693613	28695613	1	7	0.0678429
4	28694958	10000	0.0577	1	0	long_promoter	ENSDARG00000111325	dre-mir-430c-1	28694217	28696217	1	7	0.0678429
4	28694958	10000	0.0577	1	0	upstream	ENSDARG00000115466	dre-mir-430c-1	28694813	28695263	1	2	0.08585
4	28707624	10	0.0545	-1	0	long_promoter	ENSDARG00000115532	dre-mir-430c-1	28705957	28707957	1	3	0.0864333
4	28707624	10	0.0545	-1	0	long_promoter	ENSDARG00000113369	dre-mir-430c-1	28707093	28709093	1	2	0.04715
4	28707624	100	0.0528	-1	0	long_promoter	ENSDARG00000115532	dre-mir-430c-1	28705957	28707957	1	4	0.118275
4	28707624	100	0.0528	-1	0	long_promoter	ENSDARG00000113369	dre-mir-430c-1	28707093	28709093	1	2	0.05155
4	28707624	10000	0.0354	-1	0	long_promoter	ENSDARG00000115532	dre-mir-430c-1	28705957	28707957	1	2	0.1087
4	28707624	10000	0.0354	-1	0	long_promoter	ENSDARG00000113369	dre-mir-430c-1	28707093	28709093	1	2	0.05545
15	6182532	1	0.208	-1	0	gene_body	ENSDARG00000028118	dscamb	6138423	6404443	-1	3	0.202667
15	6182532	100	0.179	-1	0	gene_body	ENSDARG00000028118	dscamb	6138423	6404443	-1	1	0.179
15	6182532	10000	0.167	-1	0	gene_body	ENSDARG00000028118	dscamb	6138423	6404443	-1	3	0.21
7	5989829	100	0.146	-1	0	gene_body	ENSDARG00000045200	dusp19b	5885800	6680628	-1	12	0.210833
7	5989829	1000	0.143	-1	0	gene_body	ENSDARG00000045200	dusp19b	5885800	6680628	-1	17	0.195376
7	5989829	10000	0.137	-1	0	gene_body	ENSDARG00000045200	dusp19b	5885800	6680628	-1	14	0.159414
2	13712361	10	0.277	1	0	gene_body	ENSDARG00000054980	ebna1bp2	13694450	13721149	1	1	0.277
2	13712361	1000	0.377	1	0	gene_body	ENSDARG00000054980	ebna1bp2	13694450	13721149	1	1	0.377
2	13712361	10000	0.445	1	0	gene_body	ENSDARG00000054980	ebna1bp2	13694450	13721149	1	3	0.155
13	50210000	1	0.215	1	0	gene_body	ENSDARG00000068729	eif2ak2	50207943	50234122	-1	4	0.24825
13	50210000	100	0.237	1	0	gene_body	ENSDARG00000068729	eif2ak2	50207943	50234122	-1	4	0.29675
13	50210000	10000	0.247	1	0	gene_body	ENSDARG00000068729	eif2ak2	50207943	50234122	-1	5	0.2654
2	5299325	100	0.148	1	0	long_promoter	ENSDARG00000019278	ENSDARG00000019278	5298905	5300905	1	3	0.196
2	5299325	1000	0.149	1	0	long_promoter	ENSDARG00000019278	ENSDARG00000019278	5298905	5300905	1	2	0.165
2	5299325	10000	0.151	1	0	long_promoter	ENSDARG00000019278	ENSDARG00000019278	5298905	5300905	1	3	0.212333
10	35095970	100	0.2	1	0	gene_body	ENSDARG00000030803	ENSDARG00000030803	35059856	35108683	-1	11	0.184545
10	35095970	1000	0.219	1	0	gene_body	ENSDARG00000030803	ENSDARG00000030803	35059856	35108683	-1	5	0.2032
10	35095970	10000	0.225	1	0	gene_body	ENSDARG00000030803	ENSDARG00000030803	35059856	35108683	-1	11	0.186455
10	42912762	1	0.227	1	0	gene_body	ENSDARG00000054534	ENSDARG00000054534	42903091	42923385	-1	1	0.227
10	42912762	10	0.253	1	0	gene_body	ENSDARG00000054534	ENSDARG00000054534	42903091	42923385	-1	1	0.253
10	42912762	1000	0.27	1	0	gene_body	ENSDARG00000054534	ENSDARG00000054534	42903091	42923385	-1	1	0.27
10	42912762	10000	0.285	1	0	gene_body	ENSDARG00000054534	ENSDARG00000054534	42903091	42923385	-1	1	0.285
3	56523016	1	0.214	1	0	gene_body	ENSDARG00000089829	ENSDARG00000089829	56475776	56574965	-1	5	0.2334
3	56523016	100	0.234	1	0	gene_body	ENSDARG00000089829	ENSDARG00000089829	56475776	56574965	-1	5	0.2362
3	56523016	1000	0.27	1	0	gene_body	ENSDARG00000089829	ENSDARG00000089829	56475776	56574965	-1	3	0.286
21	8012210	1	0.219	-1	0	gene_body	ENSDARG00000090041	ENSDARG00000090041	8006536	8026267	-1	3	0.265333
21	8012210	10	0.208	-1	0	gene_body	ENSDARG00000090041	ENSDARG00000090041	8006536	8026267	-1	4	0.22675
21	8012210	100	0.175	-1	0	gene_body	ENSDARG00000090041	ENSDARG00000090041	8006536	8026267	-1	3	0.279333
12	47206931	1	0.145	1	0	gene_body	ENSDARG00000098856	ENSDARG00000098856	47162456	47456979	1	2	-0.002
12	47206931	1000	0.154	1	0	gene_body	ENSDARG00000098856	ENSDARG00000098856	47162456	47456979	1	2	0.177
12	47206931	10000	0.173	1	0	gene_body	ENSDARG00000098856	ENSDARG00000098856	47162456	47456979	1	2	0.209
17	3727645	1	0.223	-1	0	gene_body	ENSDARG00000100786	ENSDARG00000100786	3717384	3815693	-1	4	0.179
17	3727645	100	0.198	-1	0	gene_body	ENSDARG00000100786	ENSDARG00000100786	3717384	3815693	-1	1	0.198
17	3727645	1000	0.158	-1	0	gene_body	ENSDARG00000100786	ENSDARG00000100786	3717384	3815693	-1	3	0.191667
5	65547232	100	0.198	-1	0	gene_body	ENSDARG00000104868	ENSDARG00000104868	65491390	65596478	1	14	0.193643
5	65547232	1000	0.183	-1	0	gene_body	ENSDARG00000104868	ENSDARG00000104868	65491390	65596478	1	10	0.1994
5	65547232	10000	0.163	-1	0	gene_body	ENSDARG00000104868	ENSDARG00000104868	65491390	65596478	1	11	0.200909
7	41493949	100	0.262	-1	0	gene_body	ENSDARG00000105669	ENSDARG00000105669	41491493	41512999	-1	1	0.262
7	41493949	1000	0.246	-1	0	gene_body	ENSDARG00000105669	ENSDARG00000105669	41491493	41512999	-1	1	0.246
7	41493949	10000	0.233	-1	0	gene_body	ENSDARG00000105669	ENSDARG00000105669	41491493	41512999	-1	1	0.233
24	1975078	100	0.16	1	0	gene_body	ENSDARG00000110804	ENSDARG00000110804	1845689	1985007	-1	4	0.23275
24	1975078	1000	0.165	1	0	gene_body	ENSDARG00000110804	ENSDARG00000110804	1845689	1985007	-1	4	0.26025
24	1975078	10000	0.202	1	0	gene_body	ENSDARG00000110804	ENSDARG00000110804	1845689	1985007	-1	4	0.26675
10	3924188	100	0.167	-1	0	gene_body	ENSDARG00000114920	ENSDARG00000114920	3875716	4039786	1	7	0.180571
10	3924188	1000	0.166	-1	0	gene_body	ENSDARG00000114920	ENSDARG00000114920	3875716	4039786	1	7	0.193
10	3924188	10000	0.146	-1	0	gene_body	ENSDARG00000114920	ENSDARG00000114920	3875716	4039786	1	4	0.2115
10	3924189	1	0.1	1	0	gene_body	ENSDARG00000114920	ENSDARG00000114920	3875716	4039786	1	4	0.18175
10	3924189	1000	0.104	1	0	gene_body	ENSDARG00000114920	ENSDARG00000114920	3875716	4039786	1	7	0.193
10	3924189	10000	0.105	1	0	gene_body	ENSDARG00000114920	ENSDARG00000114920	3875716	4039786	1	4	0.2115
23	21898853	1	0.167	1	0	gene_body	ENSDARG00000037373	ephb2a	21803410	21946659	-1	3	0.213
23	21898853	100	0.169	1	0	gene_body	ENSDARG00000037373	ephb2a	21803410	21946659	-1	3	0.215667
23	21898853	1000	0.194	1	0	gene_body	ENSDARG00000037373	ephb2a	21803410	21946659	-1	2	0.2045
23	21899788	1	0.236	1	0	gene_body	ENSDARG00000037373	ephb2a	21803410	21946659	-1	3	0.213
23	21899788	100	0.242	1	0	gene_body	ENSDARG00000037373	ephb2a	21803410	21946659	-1	3	0.215667
23	21899788	10000	0.25	1	0	gene_body	ENSDARG00000037373	ephb2a	21803410	21946659	-1	3	0.312667
13	37047251	10	0.207	1	0	gene_body	ENSDARG00000034181	esr2b	37022601	37072558	1	2	0.2335
13	37047251	100	0.211	1	0	gene_body	ENSDARG00000034181	esr2b	37022601	37072558	1	10	0.17535
13	37047251	1000	0.225	1	0	gene_body	ENSDARG00000034181	esr2b	37022601	37072558	1	7	0.236286
13	37050851	1	0.101	1	0	gene_body	ENSDARG00000034181	esr2b	37022601	37072558	1	7	0.199429
13	37050851	100	0.102	1	0	gene_body	ENSDARG00000034181	esr2b	37022601	37072558	1	10	0.17535
13	37050851	10000	0.132	1	0	gene_body	ENSDARG00000034181	esr2b	37022601	37072558	1	12	0.194075
1	40255563	1	0.238	-1	0	gene_body	ENSDARG00000008457	faah2a	40237276	40258430	1	9	0.228333
1	40255563	10	0.221	-1	0	gene_body	ENSDARG00000008457	faah2a	40237276	40258430	1	1	0.221
1	40255563	100	0.201	-1	0	gene_body	ENSDARG00000008457	faah2a	40237276	40258430	1	5	0.2424
1	40255646	1	0.33	-1	0	gene_body	ENSDARG00000008457	faah2a	40237276	40258430	1	9	0.228333
1	40255646	1000	0.319	-1	0	gene_body	ENSDARG00000008457	faah2a	40237276	40258430	1	4	0.29725
1	40255646	10000	0.262	-1	0	gene_body	ENSDARG00000008457	faah2a	40237276	40258430	1	8	0.242875
8	2662509	100	0.16	-1	0	gene_body	ENSDARG00000102566	fam102aa	2656231	2738642	1	27	0.212348
8	2662509	1000	0.155	-1	0	gene_body	ENSDARG00000102566	fam102aa	2656231	2738642	1	27	0.202415
8	2662509	10000	0.146	-1	0	gene_body	ENSDARG00000102566	fam102aa	2656231	2738642	1	32	0.201856
8	2662567	1	0.246	0.8999999999999998	0.0373861	gene_body	ENSDARG00000102566	fam102aa	2656231	2738642	1	28	0.183975
8	2662567	10	0.213	0.8999999999999998	0.0373861	gene_body	ENSDARG00000102566	fam102aa	2656231	2738642	1	13	0.164438
8	2662567	100	0.333	0.8999999999999998	0.0373861	gene_body	ENSDARG00000102566	fam102aa	2656231	2738642	1	27	0.212348
8	2662567	1000	0.337	0.8999999999999998	0.0373861	gene_body	ENSDARG00000102566	fam102aa	2656231	2738642	1	27	0.202415
8	2662567	10000	0.358	0.8999999999999998	0.0373861	gene_body	ENSDARG00000102566	fam102aa	2656231	2738642	1	32	0.201856
8	2726136	1	0.101	1	0	gene_body	ENSDARG00000102566	fam102aa	2656231	2738642	1	28	0.183975
8	2726136	100	0.109	1	0	gene_body	ENSDARG00000102566	fam102aa	2656231	2738642	1	27	0.212348
8	2726136	1000	0.123	1	0	gene_body	ENSDARG00000102566	fam102aa	2656231	2738642	1	27	0.202415
8	2726136	10000	0.161	1	0	gene_body	ENSDARG00000102566	fam102aa	2656231	2738642	1	32	0.201856
8	2726395	1	0.134	-1	0	gene_body	ENSDARG00000102566	fam102aa	2656231	2738642	1	28	0.183975
8	2726395	100	0.125	-1	0	gene_body	ENSDARG00000102566	fam102aa	2656231	2738642	1	27	0.212348
8	2726395	10000	0.117	-1	0	gene_body	ENSDARG00000102566	fam102aa	2656231	2738642	1	32	0.201856
8	2726410	1	0.222	0.8999999999999998	0.0373861	gene_body	ENSDARG00000102566	fam102aa	2656231	2738642	1	28	0.183975
8	2726410	10	0.159	0.8999999999999998	0.0373861	gene_body	ENSDARG00000102566	fam102aa	2656231	2738642	1	13	0.164438
8	2726410	100	0.229	0.8999999999999998	0.0373861	gene_body	ENSDARG00000102566	fam102aa	2656231	2738642	1	27	0.212348
8	2726410	1000	0.238	0.8999999999999998	0.0373861	gene_body	ENSDARG00000102566	fam102aa	2656231	2738642	1	27	0.202415
8	2726410	10000	0.251	0.8999999999999998	0.0373861	gene_body	ENSDARG00000102566	fam102aa	2656231	2738642	1	32	0.201856
8	2726414	1	0.24	1	0	gene_body	ENSDARG00000102566	fam102aa	2656231	2738642	1	28	0.183975
8	2726414	100	0.245	1	0	gene_body	ENSDARG00000102566	fam102aa	2656231	2738642	1	27	0.212348
8	2726414	1000	0.261	1	0	gene_body	ENSDARG00000102566	fam102aa	2656231	2738642	1	27	0.202415
8	2726414	10000	0.268	1	0	gene_body	ENSDARG00000102566	fam102aa	2656231	2738642	1	32	0.201856
8	2726534	1	0.316	0.8999999999999998	0.0373861	gene_body	ENSDARG00000102566	fam102aa	2656231	2738642	1	28	0.183975
8	2726534	10	0.245	0.8999999999999998	0.0373861	gene_body	ENSDARG00000102566	fam102aa	2656231	2738642	1	13	0.164438
8	2726534	100	0.392	0.8999999999999998	0.0373861	gene_body	ENSDARG00000102566	fam102aa	2656231	2738642	1	27	0.212348
8	2726534	1000	0.395	0.8999999999999998	0.0373861	gene_body	ENSDARG00000102566	fam102aa	2656231	2738642	1	27	0.202415
8	2726534	10000	0.399	0.8999999999999998	0.0373861	gene_body	ENSDARG00000102566	fam102aa	2656231	2738642	1	32	0.201856
19	9565287	1	0.188	0.8999999999999998	0.0373861	gene_body	ENSDARG00000070952	fam131ba	9533008	9604115	1	2	0.1745
19	9565287	10	0.196	0.8999999999999998	0.0373861	gene_body	ENSDARG00000070952	fam131ba	9533008	9604115	1	1	0.196
19	9565287	100	0.206	0.8999999999999998	0.0373861	gene_body	ENSDARG00000070952	fam131ba	9533008	9604115	1	1	0.206
19	9565287	1000	0.233	0.8999999999999998	0.0373861	gene_body	ENSDARG00000070952	fam131ba	9533008	9604115	1	2	0.2045
19	9565287	10000	0.216	0.8999999999999998	0.0373861	gene_body	ENSDARG00000070952	fam131ba	9533008	9604115	1	2	0.1985
19	9565292	1	0.161	1	0	gene_body	ENSDARG00000070952	fam131ba	9533008	9604115	1	2	0.1745
19	9565292	1000	0.176	1	0	gene_body	ENSDARG00000070952	fam131ba	9533008	9604115	1	2	0.2045
19	9565292	10000	0.181	1	0	gene_body	ENSDARG00000070952	fam131ba	9533008	9604115	1	2	0.1985
1	29358279	1	0.235	1	0	gene_body	ENSDARG00000075858	fam155a	29281764	29391034	1	2	0.23
1	29358279	1000	0.309	1	0	gene_body	ENSDARG00000075858	fam155a	29281764	29391034	1	1	0.309
1	29358279	10000	0.365	1	0	gene_body	ENSDARG00000075858	fam155a	29281764	29391034	1	2	0.281
1	17466988	10	0.188	1	0	gene_body	ENSDARG00000017591	fat1a	17376922	17524922	1	16	0.150012
1	17466988	100	0.189	1	0	gene_body	ENSDARG00000017591	fat1a	17376922	17524922	1	41	0.192937
1	17466988	1000	0.205	1	0	gene_body	ENSDARG00000017591	fat1a	17376922	17524922	1	36	0.198133
1	17466988	10000	0.235	1	0	gene_body	ENSDARG00000017591	fat1a	17376922	17524922	1	38	0.195574
1	17467258	1	0.308	0.9	0.0373861	gene_body	ENSDARG00000017591	fat1a	17376922	17524922	1	38	0.166903
1	17467258	10	0.24	0.8999999999999998	0.0373861	gene_body	ENSDARG00000017591	fat1a	17376922	17524922	1	16	0.150012
1	17467258	100	0.314	0.8999999999999998	0.0373861	gene_body	ENSDARG00000017591	fat1a	17376922	17524922	1	41	0.192937
1	17467258	1000	0.336	0.8999999999999998	0.0373861	gene_body	ENSDARG00000017591	fat1a	17376922	17524922	1	36	0.198133
1	17467258	10000	0.351	0.8999999999999998	0.0373861	gene_body	ENSDARG00000017591	fat1a	17376922	17524922	1	38	0.195574
1	17467280	1	0.183	1	0	gene_body	ENSDARG00000017591	fat1a	17376922	17524922	1	38	0.166903
1	17467280	100	0.193	1	0	gene_body	ENSDARG00000017591	fat1a	17376922	17524922	1	41	0.192937
1	17467280	1000	0.201	1	0	gene_body	ENSDARG00000017591	fat1a	17376922	17524922	1	36	0.198133
1	17467280	10000	0.204	1	0	gene_body	ENSDARG00000017591	fat1a	17376922	17524922	1	38	0.195574
1	17470316	1	0.206	-1	0	gene_body	ENSDARG00000017591	fat1a	17376922	17524922	1	38	0.166903
1	17470316	100	0.19	-1	0	gene_body	ENSDARG00000017591	fat1a	17376922	17524922	1	41	0.192937
1	17470316	10000	0.153	-1	0	gene_body	ENSDARG00000017591	fat1a	17376922	17524922	1	38	0.195574
1	17470686	1	0.174	1	0	gene_body	ENSDARG00000017591	fat1a	17376922	17524922	1	38	0.166903
1	17470686	100	0.214	1	0	gene_body	ENSDARG00000017591	fat1a	17376922	17524922	1	41	0.192937
1	17470686	1000	0.215	1	0	gene_body	ENSDARG00000017591	fat1a	17376922	17524922	1	36	0.198133
1	17470686	10000	0.226	1	0	gene_body	ENSDARG00000017591	fat1a	17376922	17524922	1	38	0.195574
1	17473330	1	0.125	1	0	gene_body	ENSDARG00000017591	fat1a	17376922	17524922	1	38	0.166903
1	17473330	10	0.127	1	0	gene_body	ENSDARG00000017591	fat1a	17376922	17524922	1	16	0.150012
1	17473330	100	0.128	1	0	gene_body	ENSDARG00000017591	fat1a	17376922	17524922	1	41	0.192937
10	16366882	1	0.301	-1	0	gene_body	ENSDARG00000051896	fbn2a	16313851	16474216	-1	21	0.194538
10	16366882	100	0.27	-1	0	gene_body	ENSDARG00000051896	fbn2a	16313851	16474216	-1	11	0.204136
10	16366882	1000	0.265	-1	0	gene_body	ENSDARG00000051896	fbn2a	16313851	16474216	-1	8	0.222875
10	16366882	10000	0.228	-1	0	gene_body	ENSDARG00000051896	fbn2a	16313851	16474216	-1	10	0.2201
8	31681271	100	0.16	1	0	gene_body	ENSDARG00000074170	fbxo4	31646031	31701157	-1	28	0.21925
8	31681271	1000	0.169	1	0	gene_body	ENSDARG00000074170	fbxo4	31646031	31701157	-1	21	0.219143
8	31681271	10000	0.177	1	0	gene_body	ENSDARG00000074170	fbxo4	31646031	31701157	-1	31	0.213516
8	31686118	1	0.194	1	0	gene_body	ENSDARG00000074170	fbxo4	31646031	31701157	-1	11	0.183182
8	31686118	1000	0.247	1	0	gene_body	ENSDARG00000074170	fbxo4	31646031	31701157	-1	21	0.219143
8	31686118	10000	0.287	1	0	gene_body	ENSDARG00000074170	fbxo4	31646031	31701157	-1	31	0.213516
16	18910782	1	0.233	1	0	gene_body	ENSDARG00000061904	fhod3b	18608978	18960613	-1	1	0.233
16	18910782	100	0.273	1	0	gene_body	ENSDARG00000061904	fhod3b	18608978	18960613	-1	1	0.273
16	18910782	1000	0.317	1	0	gene_body	ENSDARG00000061904	fhod3b	18608978	18960613	-1	1	0.317
2	25527230	1	0.194	-1	0	gene_body	ENSDARG00000078179	fndc3ba	25315591	25544850	1	2	0.2245
2	25527230	1000	0.191	-1	0	gene_body	ENSDARG00000078179	fndc3ba	25315591	25544850	1	2	0.2295
2	25527230	10000	0.189	-1	0	gene_body	ENSDARG00000078179	fndc3ba	25315591	25544850	1	3	0.0206667
1	180279	10	0.0971	-1	0	gene_body	ENSDARG00000109848	FO681286.1	160302	201004	-1	5	0.07282
1	180279	100	0.0938	-1	0	gene_body	ENSDARG00000109848	FO681286.1	160302	201004	-1	4	0.1477
1	180279	10000	0.0819	-1	0	gene_body	ENSDARG00000109848	FO681286.1	160302	201004	-1	4	0.158975
1	40696335	10	0.165	1	0	gene_body	ENSDARG00000117485	FO681323.1	40693323	40705186	1	1	0.165
1	40696335	100	0.215	1	0	gene_body	ENSDARG00000117485	FO681323.1	40693323	40705186	1	1	0.215
1	40696335	10000	0.242	1	0	gene_body	ENSDARG00000117485	FO681323.1	40693323	40705186	1	4	0.204
5	3668974	1	0.277	1	0	gene_body	ENSDARG00000117668	FO704648.2	3660658	3670238	-1	1	0.277
5	3668974	100	0.309	1	0	gene_body	ENSDARG00000117668	FO704648.2	3660658	3670238	-1	1	0.309
5	3668974	1000	0.311	1	0	gene_body	ENSDARG00000117668	FO704648.2	3660658	3670238	-1	1	0.311
7	5463	1	0.162	0.8999999999999998	0.0373861	long_promoter	ENSDARG00000111902	FO704772.1	3796	5796	1	31	0.143858
7	5463	10	0.117	0.8999999999999998	0.0373861	long_promoter	ENSDARG00000111902	FO704772.1	3796	5796	1	14	0.118864
7	5463	100	0.177	0.8999999999999998	0.0373861	long_promoter	ENSDARG00000111902	FO704772.1	3796	5796	1	36	0.144519
7	5463	1000	0.182	0.8999999999999998	0.0373861	long_promoter	ENSDARG00000111902	FO704772.1	3796	5796	1	29	0.157103
7	5463	10000	0.204	0.8999999999999998	0.0373861	long_promoter	ENSDARG00000111902	FO704772.1	3796	5796	1	40	0.139385
7	5669	1	0.0558	1	0	long_promoter	ENSDARG00000111902	FO704772.1	3796	5796	1	31	0.143858
7	5669	1000	0.0672	1	0	long_promoter	ENSDARG00000111902	FO704772.1	3796	5796	1	29	0.157103
7	5669	10000	0.0929	1	0	long_promoter	ENSDARG00000111902	FO704772.1	3796	5796	1	40	0.139385
7	5725	1	0.0523	1	0	long_promoter	ENSDARG00000111902	FO704772.1	3796	5796	1	31	0.143858
7	5725	100	0.0547	1	0	long_promoter	ENSDARG00000111902	FO704772.1	3796	5796	1	36	0.144519
7	5725	10000	0.0691	1	0	long_promoter	ENSDARG00000111902	FO704772.1	3796	5796	1	40	0.139385
7	7717	100	0.0403	1	0	long_promoter	ENSDARG00000114910	FO704772.2	6153	8153	1	27	0.1413
7	7717	100	0.0403	1	0	upstream	ENSDARG00000114910	FO704772.2	7353	7803	1	11	0.109036
7	7717	100	0.0403	1	0	gene_body	ENSDARG00000114910	FO704772.2	7653	7987	1	15	0.132533
7	7717	1000	0.0491	1	0	long_promoter	ENSDARG00000114910	FO704772.2	6153	8153	1	30	0.128043
7	7717	1000	0.0491	1	0	upstream	ENSDARG00000114910	FO704772.2	7353	7803	1	11	0.0800818
7	7717	1000	0.0491	1	0	gene_body	ENSDARG00000114910	FO704772.2	7653	7987	1	19	0.122321
7	7717	10000	0.0751	1	0	long_promoter	ENSDARG00000114910	FO704772.2	6153	8153	1	36	0.125375
7	7717	10000	0.0751	1	0	upstream	ENSDARG00000114910	FO704772.2	7353	7803	1	19	0.0977316
7	7717	10000	0.0751	1	0	gene_body	ENSDARG00000114910	FO704772.2	7653	7987	1	23	0.114752
7	7790	1	0.126	1	0	long_promoter	ENSDARG00000114910	FO704772.2	6153	8153	1	25	0.124216
7	7790	1	0.126	1	0	upstream	ENSDARG00000114910	FO704772.2	7353	7803	1	9	0.0980222
7	7790	1	0.126	1	0	gene_body	ENSDARG00000114910	FO704772.2	7653	7987	1	14	0.119693
7	7790	100	0.147	1	0	long_promoter	ENSDARG00000114910	FO704772.2	6153	8153	1	27	0.1413
7	7790	100	0.147	1	0	upstream	ENSDARG00000114910	FO704772.2	7353	7803	1	11	0.109036
7	7790	100	0.147	1	0	gene_body	ENSDARG00000114910	FO704772.2	7653	7987	1	15	0.132533
7	7790	1000	0.158	1	0	long_promoter	ENSDARG00000114910	FO704772.2	6153	8153	1	30	0.128043
7	7790	1000	0.158	1	0	upstream	ENSDARG00000114910	FO704772.2	7353	7803	1	11	0.0800818
7	7790	1000	0.158	1	0	gene_body	ENSDARG00000114910	FO704772.2	7653	7987	1	19	0.122321
7	7790	10000	0.172	1	0	long_promoter	ENSDARG00000114910	FO704772.2	6153	8153	1	36	0.125375
7	7790	10000	0.172	1	0	upstream	ENSDARG00000114910	FO704772.2	7353	7803	1	19	0.0977316
7	7790	10000	0.172	1	0	gene_body	ENSDARG00000114910	FO704772.2	7653	7987	1	23	0.114752
7	7889	1	0.29	1	0	long_promoter	ENSDARG00000114910	FO704772.2	6153	8153	1	25	0.124216
7	7889	1	0.29	1	0	gene_body	ENSDARG00000114910	FO704772.2	7653	7987	1	14	0.119693
7	7889	100	0.325	1	0	long_promoter	ENSDARG00000114910	FO704772.2	6153	8153	1	27	0.1413
7	7889	100	0.325	1	0	gene_body	ENSDARG00000114910	FO704772.2	7653	7987	1	15	0.132533
7	7889	1000	0.332	1	0	long_promoter	ENSDARG00000114910	FO704772.2	6153	8153	1	30	0.128043
7	7889	1000	0.332	1	0	gene_body	ENSDARG00000114910	FO704772.2	7653	7987	1	19	0.122321
7	7889	10000	0.359	1	0	long_promoter	ENSDARG00000114910	FO704772.2	6153	8153	1	36	0.125375
7	7889	10000	0.359	1	0	gene_body	ENSDARG00000114910	FO704772.2	7653	7987	1	23	0.114752
7	7956	100	0.0626	1	0	long_promoter	ENSDARG00000114910	FO704772.2	6153	8153	1	27	0.1413
7	7956	100	0.0626	1	0	gene_body	ENSDARG00000114910	FO704772.2	7653	7987	1	15	0.132533
7	7956	1000	0.0716	1	0	long_promoter	ENSDARG00000114910	FO704772.2	6153	8153	1	30	0.128043
7	7956	1000	0.0716	1	0	gene_body	ENSDARG00000114910	FO704772.2	7653	7987	1	19	0.122321
7	7956	10000	0.0806	1	0	long_promoter	ENSDARG00000114910	FO704772.2	6153	8153	1	36	0.125375
7	7956	10000	0.0806	1	0	gene_body	ENSDARG00000114910	FO704772.2	7653	7987	1	23	0.114752
7	7971	1	0.188	0.8999999999999998	0.0373861	long_promoter	ENSDARG00000114910	FO704772.2	6153	8153	1	25	0.124216
7	7971	1	0.188	0.8999999999999998	0.0373861	gene_body	ENSDARG00000114910	FO704772.2	7653	7987	1	14	0.119693
7	7971	10	0.117	0.8999999999999998	0.0373861	long_promoter	ENSDARG00000114910	FO704772.2	6153	8153	1	8	0.0862375
7	7971	10	0.117	0.8999999999999998	0.0373861	gene_body	ENSDARG00000114910	FO704772.2	7653	7987	1	4	0.078725
7	7971	100	0.208	0.8999999999999998	0.0373861	long_promoter	ENSDARG00000114910	FO704772.2	6153	8153	1	27	0.1413
7	7971	100	0.208	0.8999999999999998	0.0373861	gene_body	ENSDARG00000114910	FO704772.2	7653	7987	1	15	0.132533
7	7971	1000	0.209	0.8999999999999998	0.0373861	long_promoter	ENSDARG00000114910	FO704772.2	6153	8153	1	30	0.128043
7	7971	1000	0.209	0.8999999999999998	0.0373861	gene_body	ENSDARG00000114910	FO704772.2	7653	7987	1	19	0.122321
7	7971	10000	0.217	0.8999999999999998	0.0373861	long_promoter	ENSDARG00000114910	FO704772.2	6153	8153	1	36	0.125375
7	7971	10000	0.217	0.8999999999999998	0.0373861	gene_body	ENSDARG00000114910	FO704772.2	7653	7987	1	23	0.114752
7	7992	1	0.0592	1	0	long_promoter	ENSDARG00000114910	FO704772.2	6153	8153	1	25	0.124216
7	7992	100	0.0826	1	0	long_promoter	ENSDARG00000114910	FO704772.2	6153	8153	1	27	0.1413
7	7992	1000	0.0873	1	0	long_promoter	ENSDARG00000114910	FO704772.2	6153	8153	1	30	0.128043
7	7992	10000	0.0981	1	0	long_promoter	ENSDARG00000114910	FO704772.2	6153	8153	1	36	0.125375
7	7717	100	0.0403	1	0	gene_body	ENSDARG00000116076	FO704772.3	7658	10618	-1	53	0.129728
7	7717	1000	0.0491	1	0	gene_body	ENSDARG00000116076	FO704772.3	7658	10618	-1	58	0.126472
7	7717	10000	0.0751	1	0	gene_body	ENSDARG00000116076	FO704772.3	7658	10618	-1	63	0.115995
7	7790	1	0.126	1	0	gene_body	ENSDARG00000116076	FO704772.3	7658	10618	-1	55	0.114122
7	7790	100	0.147	1	0	gene_body	ENSDARG00000116076	FO704772.3	7658	10618	-1	53	0.129728
7	7790	1000	0.158	1	0	gene_body	ENSDARG00000116076	FO704772.3	7658	10618	-1	58	0.126472
7	7790	10000	0.172	1	0	gene_body	ENSDARG00000116076	FO704772.3	7658	10618	-1	63	0.115995
7	7889	1	0.29	1	0	gene_body	ENSDARG00000116076	FO704772.3	7658	10618	-1	55	0.114122
7	7889	100	0.325	1	0	gene_body	ENSDARG00000116076	FO704772.3	7658	10618	-1	53	0.129728
7	7889	1000	0.332	1	0	gene_body	ENSDARG00000116076	FO704772.3	7658	10618	-1	58	0.126472
7	7889	10000	0.359	1	0	gene_body	ENSDARG00000116076	FO704772.3	7658	10618	-1	63	0.115995
7	7956	100	0.0626	1	0	gene_body	ENSDARG00000116076	FO704772.3	7658	10618	-1	53	0.129728
7	7956	1000	0.0716	1	0	gene_body	ENSDARG00000116076	FO704772.3	7658	10618	-1	58	0.126472
7	7956	10000	0.0806	1	0	gene_body	ENSDARG00000116076	FO704772.3	7658	10618	-1	63	0.115995
7	7971	1	0.188	0.8999999999999998	0.0373861	gene_body	ENSDARG00000116076	FO704772.3	7658	10618	-1	55	0.114122
7	7971	10	0.117	0.8999999999999998	0.0373861	gene_body	ENSDARG00000116076	FO704772.3	7658	10618	-1	16	0.0611312
7	7971	100	0.208	0.8999999999999998	0.0373861	gene_body	ENSDARG00000116076	FO704772.3	7658	10618	-1	53	0.129728
7	7971	1000	0.209	0.8999999999999998	0.0373861	gene_body	ENSDARG00000116076	FO704772.3	7658	10618	-1	58	0.126472
7	7971	10000	0.217	0.8999999999999998	0.0373861	gene_body	ENSDARG00000116076	FO704772.3	7658	10618	-1	63	0.115995
7	7992	1	0.0592	1	0	gene_body	ENSDARG00000116076	FO704772.3	7658	10618	-1	55	0.114122
7	7992	100	0.0826	1	0	gene_body	ENSDARG00000116076	FO704772.3	7658	10618	-1	53	0.129728
7	7992	1000	0.0873	1	0	gene_body	ENSDARG00000116076	FO704772.3	7658	10618	-1	58	0.126472
7	7992	10000	0.0981	1	0	gene_body	ENSDARG00000116076	FO704772.3	7658	10618	-1	63	0.115995
7	8272	1	0.0568	1	0	gene_body	ENSDARG00000116076	FO704772.3	7658	10618	-1	55	0.114122
7	8272	100	0.0625	1	0	gene_body	ENSDARG00000116076	FO704772.3	7658	10618	-1	53	0.129728
7	8272	1000	0.0639	1	0	gene_body	ENSDARG00000116076	FO704772.3	7658	10618	-1	58	0.126472
7	8363	100	0.0377	1	0	gene_body	ENSDARG00000116076	FO704772.3	7658	10618	-1	53	0.129728
7	8363	1000	0.0402	1	0	gene_body	ENSDARG00000116076	FO704772.3	7658	10618	-1	58	0.126472
7	8363	10000	0.051	1	0	gene_body	ENSDARG00000116076	FO704772.3	7658	10618	-1	63	0.115995
7	8515	1	0.133	-1	0	gene_body	ENSDARG00000116076	FO704772.3	7658	10618	-1	55	0.114122
7	8515	100	0.1	-1	0	gene_body	ENSDARG00000116076	FO704772.3	7658	10618	-1	53	0.129728
7	8515	10000	0.0888	-1	0	gene_body	ENSDARG00000116076	FO704772.3	7658	10618	-1	63	0.115995
17	50058963	10	0.177	-1	0	gene_body	ENSDARG00000115096	FO704836.1	50057704	50059664	-1	2	0.144
17	50058963	1000	0.15	-1	0	gene_body	ENSDARG00000115096	FO704836.1	50057704	50059664	-1	5	0.1644
17	50058963	10000	0.138	-1	0	gene_body	ENSDARG00000115096	FO704836.1	50057704	50059664	-1	4	0.17175
17	50055083	1	0.126	1	0	long_promoter	ENSDARG00000116570	FO834825.3	50053525	50055525	-1	7	0.173143
17	50055083	1000	0.144	1	0	long_promoter	ENSDARG00000116570	FO834825.3	50053525	50055525	-1	11	0.169282
17	50055083	10000	0.172	1	0	long_promoter	ENSDARG00000116570	FO834825.3	50053525	50055525	-1	6	0.2125
7	36672278	10	0.332	-1	0	gene_body	ENSDARG00000103048	FP015866.1	36671512	36673193	1	4	0.26475
7	36672278	100	0.253	-1	0	gene_body	ENSDARG00000103048	FP015866.1	36671512	36673193	1	4	0.27725
7	36672278	1000	0.226	-1	0	gene_body	ENSDARG00000103048	FP015866.1	36671512	36673193	1	6	0.292833
7	36672278	10	0.332	-1	0	gene_body	ENSDARG00000105517	FP015866.2	36671337	36684136	-1	4	0.26475
7	36672278	100	0.253	-1	0	gene_body	ENSDARG00000105517	FP015866.2	36671337	36684136	-1	4	0.27725
7	36672278	1000	0.226	-1	0	gene_body	ENSDARG00000105517	FP015866.2	36671337	36684136	-1	6	0.292833
3	6576741	1	0.283	-1	0	gene_body	ENSDARG00000098397	FP016106.1	6556960	6597195	-1	1	0.283
3	6576741	100	0.251	-1	0	gene_body	ENSDARG00000098397	FP016106.1	6556960	6597195	-1	1	0.251
3	6576741	1000	0.249	-1	0	gene_body	ENSDARG00000098397	FP016106.1	6556960	6597195	-1	1	0.249
3	6576741	10000	0.226	-1	0	gene_body	ENSDARG00000098397	FP016106.1	6556960	6597195	-1	1	0.226
4	76388864	1	0.255	-1	0	long_promoter	ENSDARG00000105724	FP074874.2	76387463	76389463	-1	7	0.208571
4	76388864	100	0.249	-1	0	long_promoter	ENSDARG00000105724	FP074874.2	76387463	76389463	-1	7	0.199
4	76388864	1000	0.19	-1	0	long_promoter	ENSDARG00000105724	FP074874.2	76387463	76389463	-1	5	0.2086
4	76388864	10000	0.177	-1	0	long_promoter	ENSDARG00000105724	FP074874.2	76387463	76389463	-1	6	0.198
4	76392810	1	0.212	-1	0	long_promoter	ENSDARG00000105810	FP074874.3	76391431	76393431	-1	6	0.195167
4	76392810	100	0.194	-1	0	long_promoter	ENSDARG00000105810	FP074874.3	76391431	76393431	-1	5	0.1934
4	76392810	10000	0.191	-1	0	long_promoter	ENSDARG00000105810	FP074874.3	76391431	76393431	-1	4	0.185
1	59490724	1	0.0789	1	0	gene_body	ENSDARG00000117636	FP236157.7	59454067	59492590	-1	28	0.0856036
1	59490724	100	0.115	1	0	gene_body	ENSDARG00000117636	FP236157.7	59454067	59492590	-1	22	0.110159
1	59490724	1000	0.116	1	0	gene_body	ENSDARG00000117636	FP236157.7	59454067	59492590	-1	19	0.122605
1	59490996	1	-0.361	0.9	0.0373861	gene_body	ENSDARG00000117636	FP236157.7	59454067	59492590	-1	28	0.0856036
1	59490996	10	-0.35	0.8999999999999998	0.0373861	gene_body	ENSDARG00000117636	FP236157.7	59454067	59492590	-1	18	0.0538556
1	59490996	100	-0.349	0.8999999999999998	0.0373861	gene_body	ENSDARG00000117636	FP236157.7	59454067	59492590	-1	22	0.110159
1	59490996	1000	-0.206	0.8999999999999998	0.0373861	gene_body	ENSDARG00000117636	FP236157.7	59454067	59492590	-1	19	0.122605
1	59490996	10000	-0.259	0.8999999999999998	0.0373861	gene_body	ENSDARG00000117636	FP236157.7	59454067	59492590	-1	19	0.108674
1	59491795	1	0.06	1	0	gene_body	ENSDARG00000117636	FP236157.7	59454067	59492590	-1	28	0.0856036
1	59491795	10	0.0705	1	0	gene_body	ENSDARG00000117636	FP236157.7	59454067	59492590	-1	18	0.0538556
1	59491795	100	0.0778	1	0	gene_body	ENSDARG00000117636	FP236157.7	59454067	59492590	-1	22	0.110159
1	59491795	10000	0.0781	1	0	gene_body	ENSDARG00000117636	FP236157.7	59454067	59492590	-1	19	0.108674
1	59491796	1	0.0848	1	0	gene_body	ENSDARG00000117636	FP236157.7	59454067	59492590	-1	28	0.0856036
1	59491796	10	0.0918	1	0	gene_body	ENSDARG00000117636	FP236157.7	59454067	59492590	-1	18	0.0538556
1	59491796	100	0.0957	1	0	gene_body	ENSDARG00000117636	FP236157.7	59454067	59492590	-1	22	0.110159
1	59491798	1	0.05	1	0	gene_body	ENSDARG00000117636	FP236157.7	59454067	59492590	-1	28	0.0856036
1	59491798	100	0.0643	1	0	gene_body	ENSDARG00000117636	FP236157.7	59454067	59492590	-1	22	0.110159
1	59491798	10000	0.0681	1	0	gene_body	ENSDARG00000117636	FP236157.7	59454067	59492590	-1	19	0.108674
1	59491912	1	0.0664	1	0	gene_body	ENSDARG00000117636	FP236157.7	59454067	59492590	-1	28	0.0856036
1	59491912	10	0.0689	1	0	gene_body	ENSDARG00000117636	FP236157.7	59454067	59492590	-1	18	0.0538556
1	59491912	100	0.0768	1	0	gene_body	ENSDARG00000117636	FP236157.7	59454067	59492590	-1	22	0.110159
18	8111281	1	0.244	1	0	gene_body	ENSDARG00000117507	FP236822.2	8090216	8207793	-1	7	0.175429
18	8111281	100	0.264	1	0	gene_body	ENSDARG00000117507	FP236822.2	8090216	8207793	-1	7	0.181571
18	8111281	1000	0.273	1	0	gene_body	ENSDARG00000117507	FP236822.2	8090216	8207793	-1	2	0.204
18	8111281	10000	0.276	1	0	gene_body	ENSDARG00000117507	FP236822.2	8090216	8207793	-1	3	0.237667
18	8111301	1	0.107	1	0	gene_body	ENSDARG00000117507	FP236822.2	8090216	8207793	-1	7	0.175429
18	8111301	100	0.11	1	0	gene_body	ENSDARG00000117507	FP236822.2	8090216	8207793	-1	7	0.181571
18	8111301	1000	0.135	1	0	gene_body	ENSDARG00000117507	FP236822.2	8090216	8207793	-1	2	0.204
5	47094075	1	0.192	1	0	gene_body	ENSDARG00000117391	FQ377662.1	47066818	47143267	-1	1	0.192
5	47094075	1000	0.275	1	0	gene_body	ENSDARG00000117391	FQ377662.1	47066818	47143267	-1	1	0.275
5	47094075	10000	0.449	1	0	gene_body	ENSDARG00000117391	FQ377662.1	47066818	47143267	-1	1	0.449
15	32495596	1	0.105	1	0	gene_body	ENSDARG00000102626	frem2b	32436907	32596155	-1	18	0.127811
15	32495596	100	0.114	1	0	gene_body	ENSDARG00000102626	frem2b	32436907	32596155	-1	22	0.140155
15	32495596	1000	0.116	1	0	gene_body	ENSDARG00000102626	frem2b	32436907	32596155	-1	15	0.155227
15	32495596	10000	0.122	1	0	gene_body	ENSDARG00000102626	frem2b	32436907	32596155	-1	20	0.13639
20	23416842	100	0.236	1	0	gene_body	ENSDARG00000040001	fryl	23315242	23422345	1	4	0.248
20	23416842	1000	0.265	1	0	gene_body	ENSDARG00000040001	fryl	23315242	23422345	1	5	0.2212
20	23416842	10000	0.268	1	0	gene_body	ENSDARG00000040001	fryl	23315242	23422345	1	5	0.2208
2	42283924	100	0.138	-1	0	gene_body	ENSDARG00000093932	ftr04	42260021	42334707	1	18	0.209278
2	42283924	1000	0.135	-1	0	gene_body	ENSDARG00000093932	ftr04	42260021	42334707	1	9	0.201522
2	42283924	10000	0.106	-1	0	gene_body	ENSDARG00000093932	ftr04	42260021	42334707	1	15	0.223767
2	42284169	100	0.139	1	0	gene_body	ENSDARG00000093932	ftr04	42260021	42334707	1	18	0.209278
2	42284169	1000	0.151	1	0	gene_body	ENSDARG00000093932	ftr04	42260021	42334707	1	9	0.201522
2	42284169	10000	0.158	1	0	gene_body	ENSDARG00000093932	ftr04	42260021	42334707	1	15	0.223767
2	42287283	1	0.314	-1	0	gene_body	ENSDARG00000093932	ftr04	42260021	42334707	1	9	0.244556
2	42287283	100	0.255	-1	0	gene_body	ENSDARG00000093932	ftr04	42260021	42334707	1	18	0.209278
2	42287283	10000	0.233	-1	0	gene_body	ENSDARG00000093932	ftr04	42260021	42334707	1	15	0.223767
23	5737766	1	0.33	0.8999999999999998	0.0373861	gene_body	ENSDARG00000074360	ftr57	5736226	5743144	1	2	0.2445
23	5737766	10	0.271	0.8999999999999998	0.0373861	gene_body	ENSDARG00000074360	ftr57	5736226	5743144	1	1	0.271
23	5737766	100	0.434	0.8999999999999998	0.0373861	gene_body	ENSDARG00000074360	ftr57	5736226	5743144	1	1	0.434
23	5737766	1000	0.474	0.8999999999999998	0.0373861	gene_body	ENSDARG00000074360	ftr57	5736226	5743144	1	1	0.474
23	5737766	10000	0.483	0.8999999999999998	0.0373861	gene_body	ENSDARG00000074360	ftr57	5736226	5743144	1	2	0.1365
17	8534637	1	0.327	-1	0	gene_body	ENSDARG00000058692	fzd3b	8498782	8570367	-1	1	0.327
17	8534637	100	0.31	-1	0	gene_body	ENSDARG00000058692	fzd3b	8498782	8570367	-1	1	0.31
17	8534637	1000	0.263	-1	0	gene_body	ENSDARG00000058692	fzd3b	8498782	8570367	-1	1	0.263
17	8534637	10000	0.227	-1	0	gene_body	ENSDARG00000058692	fzd3b	8498782	8570367	-1	1	0.227
19	7438697	100	0.194	1	0	gene_body	ENSDARG00000007943	gabpb2a	7432710	7441948	-1	2	0.1745
19	7438697	1000	0.202	1	0	gene_body	ENSDARG00000007943	gabpb2a	7432710	7441948	-1	5	0.1858
19	7438697	10000	0.22	1	0	gene_body	ENSDARG00000007943	gabpb2a	7432710	7441948	-1	1	0.22
17	15871638	10	0.222	1	0	gene_body	ENSDARG00000052982	gabrr2a	15845765	15892623	1	1	0.222
17	15871638	100	0.238	1	0	gene_body	ENSDARG00000052982	gabrr2a	15845765	15892623	1	2	0.2455
17	15871638	10000	0.302	1	0	gene_body	ENSDARG00000052982	gabrr2a	15845765	15892623	1	2	0.2425
21	2157449	100	0.158	1	0	gene_body	ENSDARG00000100179	gb:ai877918	2155695	2162850	-1	2	0.1565
21	2157449	1000	0.17	1	0	gene_body	ENSDARG00000100179	gb:ai877918	2155695	2162850	-1	1	0.17
21	2157449	10000	0.18	1	0	gene_body	ENSDARG00000100179	gb:ai877918	2155695	2162850	-1	1	0.18
13	7708535	1	0.265	0.8999999999999998	0.0373861	gene_body	ENSDARG00000027016	gbf1	7575563	7749222	1	4	0.26225
13	7708535	10	0.191	0.8999999999999998	0.0373861	gene_body	ENSDARG00000027016	gbf1	7575563	7749222	1	2	0.2655
13	7708535	100	0.318	0.8999999999999998	0.0373861	gene_body	ENSDARG00000027016	gbf1	7575563	7749222	1	7	0.325571
13	7708535	1000	0.332	0.8999999999999998	0.0373861	gene_body	ENSDARG00000027016	gbf1	7575563	7749222	1	4	0.30025
13	7708535	10000	0.371	0.8999999999999998	0.0373861	gene_body	ENSDARG00000027016	gbf1	7575563	7749222	1	6	0.264833
14	14673277	10	0.177	1	0	gene_body	ENSDARG00000101060	gcna	14667268	14687004	-1	2	0.197
14	14673277	1000	0.216	1	0	gene_body	ENSDARG00000101060	gcna	14667268	14687004	-1	2	0.277
14	14673277	10000	0.217	1	0	gene_body	ENSDARG00000101060	gcna	14667268	14687004	-1	2	0.2785
11	15634429	1	0.177	1	0	gene_body	ENSDARG00000044924	gdf11	15613218	15756385	1	25	0.209304
11	15634429	100	0.197	1	0	gene_body	ENSDARG00000044924	gdf11	15613218	15756385	1	30	0.20626
11	15634429	10000	0.212	1	0	gene_body	ENSDARG00000044924	gdf11	15613218	15756385	1	31	0.191516
11	15639521	1	0.189	-1	0	gene_body	ENSDARG00000044924	gdf11	15613218	15756385	1	25	0.209304
11	15639521	100	0.172	-1	0	gene_body	ENSDARG00000044924	gdf11	15613218	15756385	1	30	0.20626
11	15639521	1000	0.168	-1	0	gene_body	ENSDARG00000044924	gdf11	15613218	15756385	1	21	0.187048
11	15639521	10000	0.145	-1	0	gene_body	ENSDARG00000044924	gdf11	15613218	15756385	1	31	0.191516
11	15700654	1	0.155	1	0	gene_body	ENSDARG00000044924	gdf11	15613218	15756385	1	25	0.209304
11	15700654	100	0.156	1	0	gene_body	ENSDARG00000044924	gdf11	15613218	15756385	1	30	0.20626
11	15700654	1000	0.207	1	0	gene_body	ENSDARG00000044924	gdf11	15613218	15756385	1	21	0.187048
15	5914420	1	0.246	-1	0	gene_body	ENSDARG00000074271	get1	5901970	5916820	1	2	0.2195
15	5914420	100	0.245	-1	0	gene_body	ENSDARG00000074271	get1	5901970	5916820	1	6	0.215333
15	5914420	10000	0.218	-1	0	gene_body	ENSDARG00000074271	get1	5901970	5916820	1	5	0.1146
12	11283395	1	0.202	1	0	gene_body	ENSDARG00000024398	get4	11262954	11306766	-1	12	0.182083
12	11283395	100	0.211	1	0	gene_body	ENSDARG00000024398	get4	11262954	11306766	-1	11	0.179818
12	11283395	1000	0.215	1	0	gene_body	ENSDARG00000024398	get4	11262954	11306766	-1	17	0.197188
12	11283395	10000	0.244	1	0	gene_body	ENSDARG00000024398	get4	11262954	11306766	-1	17	0.177735
12	11286848	1	0.302	-1	0	gene_body	ENSDARG00000024398	get4	11262954	11306766	-1	12	0.182083
12	11286848	100	0.248	-1	0	gene_body	ENSDARG00000024398	get4	11262954	11306766	-1	11	0.179818
12	11286848	1000	0.246	-1	0	gene_body	ENSDARG00000024398	get4	11262954	11306766	-1	17	0.197188
12	11286848	10000	0.236	-1	0	gene_body	ENSDARG00000024398	get4	11262954	11306766	-1	17	0.177735
12	11291597	100	0.119	1	0	gene_body	ENSDARG00000024398	get4	11262954	11306766	-1	11	0.179818
12	11291597	1000	0.135	1	0	gene_body	ENSDARG00000024398	get4	11262954	11306766	-1	17	0.197188
12	11291597	10000	0.148	1	0	gene_body	ENSDARG00000024398	get4	11262954	11306766	-1	17	0.177735
12	11291602	1	0.106	1	0	gene_body	ENSDARG00000024398	get4	11262954	11306766	-1	12	0.182083
12	11291602	1000	0.113	1	0	gene_body	ENSDARG00000024398	get4	11262954	11306766	-1	17	0.197188
12	11291602	10000	0.126	1	0	gene_body	ENSDARG00000024398	get4	11262954	11306766	-1	17	0.177735
8	31556600	100	0.148	-1	0	gene_body	ENSDARG00000054771	ghra	31465222	31606514	-1	7	0.201143
8	31556600	1000	0.141	-1	0	gene_body	ENSDARG00000054771	ghra	31465222	31606514	-1	6	0.220667
8	31556600	10000	0.134	-1	0	gene_body	ENSDARG00000054771	ghra	31465222	31606514	-1	8	0.200375
11	15403906	100	0.164	-1	0	gene_body	ENSDARG00000069481	ghrh	15345654	15435495	-1	11	0.176991
11	15403906	1000	0.156	-1	0	gene_body	ENSDARG00000069481	ghrh	15345654	15435495	-1	9	0.188233
11	15403906	10000	0.141	-1	0	gene_body	ENSDARG00000069481	ghrh	15345654	15435495	-1	14	0.175314
11	15404113	1	0.191	0.8999999999999998	0.0373861	gene_body	ENSDARG00000069481	ghrh	15345654	15435495	-1	7	0.174429
11	15404113	10	0.168	0.8999999999999998	0.0373861	gene_body	ENSDARG00000069481	ghrh	15345654	15435495	-1	6	0.135467
11	15404113	100	0.193	0.8999999999999998	0.0373861	gene_body	ENSDARG00000069481	ghrh	15345654	15435495	-1	11	0.176991
11	15404113	1000	0.23	0.8999999999999998	0.0373861	gene_body	ENSDARG00000069481	ghrh	15345654	15435495	-1	9	0.188233
11	15404113	10000	0.243	0.8999999999999998	0.0373861	gene_body	ENSDARG00000069481	ghrh	15345654	15435495	-1	14	0.175314
11	43679823	100	0.214	-1	0	gene_body	ENSDARG00000020884	gli2b	43661735	43713750	1	2	0.1745
11	43679823	1000	0.208	-1	0	gene_body	ENSDARG00000020884	gli2b	43661735	43713750	1	2	0.179
11	43679823	10000	0.194	-1	0	gene_body	ENSDARG00000020884	gli2b	43661735	43713750	1	4	0.161625
9	53409641	1	0.241	0.9999999999999998	3.971862410081713e-24	gene_body	ENSDARG00000104219	gpc6b	53364472	53422084	-1	3	0.202667
9	53409641	10	0.25	0.9999999999999998	3.971862410081713e-24	gene_body	ENSDARG00000104219	gpc6b	53364472	53422084	-1	3	0.196
9	53409641	100	0.265	0.9999999999999998	3.971862410081713e-24	gene_body	ENSDARG00000104219	gpc6b	53364472	53422084	-1	2	0.2885
9	53409641	1000	0.296	0.9999999999999998	3.971862410081713e-24	gene_body	ENSDARG00000104219	gpc6b	53364472	53422084	-1	2	0.2545
9	53409641	10000	0.298	0.9999999999999998	3.971862410081713e-24	gene_body	ENSDARG00000104219	gpc6b	53364472	53422084	-1	3	0.260333
20	50974872	1	0.331	1	0	gene_body	ENSDARG00000100851	gphnb	50852356	50999404	1	5	0.2172
20	50974872	1000	0.351	1	0	gene_body	ENSDARG00000100851	gphnb	50852356	50999404	1	4	0.25575
20	50974872	10000	0.367	1	0	gene_body	ENSDARG00000100851	gphnb	50852356	50999404	1	3	0.29
14	34263443	1	0.222	1	0	gene_body	ENSDARG00000021352	gria1a	34125855	34276574	-1	1	0.222
14	34263443	100	0.262	1	0	gene_body	ENSDARG00000021352	gria1a	34125855	34276574	-1	1	0.262
14	34263443	1000	0.374	1	0	gene_body	ENSDARG00000021352	gria1a	34125855	34276574	-1	1	0.374
19	9977657	1	0.205	-1	0	gene_body	ENSDARG00000086207	grin2da	9909962	10081047	-1	8	0.215125
19	9977657	100	0.203	-1	0	gene_body	ENSDARG00000086207	grin2da	9909962	10081047	-1	14	0.159686
19	9977657	1000	0.201	-1	0	gene_body	ENSDARG00000086207	grin2da	9909962	10081047	-1	11	0.167164
19	9977883	1	0.226	0.8999999999999998	0.0373861	gene_body	ENSDARG00000086207	grin2da	9909962	10081047	-1	8	0.215125
19	9977883	10	0.147	0.8999999999999998	0.0373861	gene_body	ENSDARG00000086207	grin2da	9909962	10081047	-1	5	0.175
19	9977883	100	0.233	0.8999999999999998	0.0373861	gene_body	ENSDARG00000086207	grin2da	9909962	10081047	-1	14	0.159686
19	9977883	1000	0.264	0.8999999999999998	0.0373861	gene_body	ENSDARG00000086207	grin2da	9909962	10081047	-1	11	0.167164
19	9977883	10000	0.265	0.8999999999999998	0.0373861	gene_body	ENSDARG00000086207	grin2da	9909962	10081047	-1	8	0.225125
8	7267368	1	0.142	1	0	gene_body	ENSDARG00000087187	grip2a	7205524	7308373	-1	2	0.2665
8	7267368	100	0.143	1	0	gene_body	ENSDARG00000087187	grip2a	7205524	7308373	-1	2	0.224
8	7267368	1000	0.171	1	0	gene_body	ENSDARG00000087187	grip2a	7205524	7308373	-1	2	0.278
6	42100205	1	0.227	1	0	gene_body	ENSDARG00000004150	grm2a	42051480	42112191	-1	2	0.188
6	42100205	100	0.238	1	0	gene_body	ENSDARG00000004150	grm2a	42051480	42112191	-1	1	0.238
6	42100205	10000	0.261	1	0	gene_body	ENSDARG00000004150	grm2a	42051480	42112191	-1	2	0.2105
11	36194516	1	0.343	1	0	gene_body	ENSDARG00000007195	grm2b	36158134	36216651	1	1	0.343
11	36194516	100	0.381	1	0	gene_body	ENSDARG00000007195	grm2b	36158134	36216651	1	1	0.381
11	36194516	10000	0.392	1	0	gene_body	ENSDARG00000007195	grm2b	36158134	36216651	1	1	0.392
11	27188223	1	0.124	1	0	gene_body	ENSDARG00000087573	hdac11	27133560	27197452	1	4	0.132
11	27188223	10	0.133	1	0	gene_body	ENSDARG00000087573	hdac11	27133560	27197452	1	3	0.130333
11	27188223	100	0.134	1	0	gene_body	ENSDARG00000087573	hdac11	27133560	27197452	1	4	0.152
3	56926674	100	0.136	1	0	gene_body	ENSDARG00000021846	hid1a	56921990	56933578	-1	13	0.168569
3	56926674	1000	0.14	1	0	gene_body	ENSDARG00000021846	hid1a	56921990	56933578	-1	12	0.144817
3	56926674	10000	0.146	1	0	gene_body	ENSDARG00000021846	hid1a	56921990	56933578	-1	13	0.158977
3	56926716	1	0.109	1	0	gene_body	ENSDARG00000021846	hid1a	56921990	56933578	-1	8	0.115875
3	56926716	100	0.162	1	0	gene_body	ENSDARG00000021846	hid1a	56921990	56933578	-1	13	0.168569
3	56926716	1000	0.175	1	0	gene_body	ENSDARG00000021846	hid1a	56921990	56933578	-1	12	0.144817
7	60123897	100	0.22	-1	0	gene_body	ENSDARG00000030307	hspa12b	60111458	60145018	1	13	0.140646
7	60123897	1000	0.193	-1	0	gene_body	ENSDARG00000030307	hspa12b	60111458	60145018	1	11	0.207364
7	60123897	10000	0.148	-1	0	gene_body	ENSDARG00000030307	hspa12b	60111458	60145018	1	10	0.2145
7	60123932	100	0.157	-1	0	gene_body	ENSDARG00000030307	hspa12b	60111458	60145018	1	13	0.140646
7	60123932	1000	0.127	-1	0	gene_body	ENSDARG00000030307	hspa12b	60111458	60145018	1	11	0.207364
7	60123932	10000	0.12	-1	0	gene_body	ENSDARG00000030307	hspa12b	60111458	60145018	1	10	0.2145
7	23431894	1	0.316	-1	0	gene_body	ENSDARG00000018228	htr2cl1	23292133	23494310	1	1	0.316
7	23431894	100	0.286	-1	0	gene_body	ENSDARG00000018228	htr2cl1	23292133	23494310	1	2	0.221
7	23431894	1000	0.257	-1	0	gene_body	ENSDARG00000018228	htr2cl1	23292133	23494310	1	1	0.257
23	37080464	1	0.156	-1	0	gene_body	ENSDARG00000025212	ints11	37057603	37085968	-1	7	0.164857
23	37080464	1000	0.148	-1	0	gene_body	ENSDARG00000025212	ints11	37057603	37085968	-1	4	0.179
23	37080464	10000	0.144	-1	0	gene_body	ENSDARG00000025212	ints11	37057603	37085968	-1	6	0.179
8	22691494	1	0.237	1	0	gene_body	ENSDARG00000102125	iqsec2a	22567363	22739757	-1	2	0.2595
8	22691494	10	0.246	1	0	gene_body	ENSDARG00000102125	iqsec2a	22567363	22739757	-1	2	0.2295
8	22691494	10000	0.257	1	0	gene_body	ENSDARG00000102125	iqsec2a	22567363	22739757	-1	2	0.2315
19	25993872	1	0.176	1	0	gene_body	ENSDARG00000062268	jarid2b	25971000	26156531	1	11	0.236745
19	25993872	100	0.194	1	0	gene_body	ENSDARG00000062268	jarid2b	25971000	26156531	1	7	0.238843
19	25993872	1000	0.204	1	0	gene_body	ENSDARG00000062268	jarid2b	25971000	26156531	1	7	0.264614
19	25993888	1	0.218	1	0	gene_body	ENSDARG00000062268	jarid2b	25971000	26156531	1	11	0.236745
19	25993888	1000	0.238	1	0	gene_body	ENSDARG00000062268	jarid2b	25971000	26156531	1	7	0.264614
19	25993888	10000	0.241	1	0	gene_body	ENSDARG00000062268	jarid2b	25971000	26156531	1	10	0.24739
19	25994120	1	0.152	1	0	gene_body	ENSDARG00000062268	jarid2b	25971000	26156531	1	11	0.236745
19	25994120	100	0.174	1	0	gene_body	ENSDARG00000062268	jarid2b	25971000	26156531	1	7	0.238843
19	25994120	1000	0.186	1	0	gene_body	ENSDARG00000062268	jarid2b	25971000	26156531	1	7	0.264614
19	25994120	10000	0.189	1	0	gene_body	ENSDARG00000062268	jarid2b	25971000	26156531	1	10	0.24739
12	8795597	100	0.212	-1	0	gene_body	ENSDARG00000079939	jmjd1cb	8581875	8817999	-1	13	0.145631
12	8795597	1000	0.202	-1	0	gene_body	ENSDARG00000079939	jmjd1cb	8581875	8817999	-1	3	0.154333
12	8795597	10000	0.2	-1	0	gene_body	ENSDARG00000079939	jmjd1cb	8581875	8817999	-1	14	0.143771
12	8810741	1	0.105	1	0	gene_body	ENSDARG00000079939	jmjd1cb	8581875	8817999	-1	3	0.0973667
12	8810741	100	0.109	1	0	gene_body	ENSDARG00000079939	jmjd1cb	8581875	8817999	-1	13	0.145631
12	8810741	1000	0.115	1	0	gene_body	ENSDARG00000079939	jmjd1cb	8581875	8817999	-1	3	0.154333
12	8810741	10000	0.126	1	0	gene_body	ENSDARG00000079939	jmjd1cb	8581875	8817999	-1	14	0.143771
17	10724903	1	0.221	-1	0	gene_body	ENSDARG00000035546	jmjd7	10711641	10738045	-1	4	0.1385
17	10724903	1000	0.208	-1	0	gene_body	ENSDARG00000035546	jmjd7	10711641	10738045	-1	7	0.163143
17	10724903	10000	0.181	-1	0	gene_body	ENSDARG00000035546	jmjd7	10711641	10738045	-1	8	0.133375
17	10724905	100	0.24	-1	0	gene_body	ENSDARG00000035546	jmjd7	10711641	10738045	-1	6	0.139167
17	10724905	1000	0.188	-1	0	gene_body	ENSDARG00000035546	jmjd7	10711641	10738045	-1	7	0.163143
17	10724905	10000	0.184	-1	0	gene_body	ENSDARG00000035546	jmjd7	10711641	10738045	-1	8	0.133375
7	52277658	1	0.0773	1	0	gene_body	ENSDARG00000005456	katnb1	52158818	52285349	1	7	0.212043
7	52277658	100	0.0785	1	0	gene_body	ENSDARG00000005456	katnb1	52158818	52285349	1	5	0.16562
7	52277658	1000	0.0845	1	0	gene_body	ENSDARG00000005456	katnb1	52158818	52285349	1	5	0.1719
5	9081307	1	0.208	1	0	gene_body	ENSDARG00000062906	kcnv2b	9078198	9090178	-1	1	0.208
5	9081307	100	0.21	1	0	gene_body	ENSDARG00000062906	kcnv2b	9078198	9090178	-1	1	0.21
5	9081307	1000	0.232	1	0	gene_body	ENSDARG00000062906	kcnv2b	9078198	9090178	-1	2	0.243
20	22228869	1	0.217	1	0	gene_body	ENSDARG00000017321	kdr	22220988	22277544	1	5	0.267
20	22228869	10	0.251	1	0	gene_body	ENSDARG00000017321	kdr	22220988	22277544	1	2	0.2285
20	22228869	100	0.264	1	0	gene_body	ENSDARG00000017321	kdr	22220988	22277544	1	1	0.264
7	1417307	1	0.327	1	0	gene_body	ENSDARG00000092488	khnyn	1383027	1420526	1	1	0.327
7	1417307	100	0.397	1	0	gene_body	ENSDARG00000092488	khnyn	1383027	1420526	1	5	0.2522
7	1417307	1000	0.428	1	0	gene_body	ENSDARG00000092488	khnyn	1383027	1420526	1	2	0.397
20	35024745	1	0.263	-1	0	gene_body	ENSDARG00000024575	kif26bb	35013434	35052823	-1	1	0.263
20	35024745	1000	0.201	-1	0	gene_body	ENSDARG00000024575	kif26bb	35013434	35052823	-1	1	0.201
20	35024745	10000	0.195	-1	0	gene_body	ENSDARG00000024575	kif26bb	35013434	35052823	-1	1	0.195
11	23316456	1	0.19	1	0	gene_body	ENSDARG00000075829	kiss1	23311452	23322182	-1	13	0.221308
11	23316456	100	0.226	1	0	gene_body	ENSDARG00000075829	kiss1	23311452	23322182	-1	17	0.219824
11	23316456	1000	0.234	1	0	gene_body	ENSDARG00000075829	kiss1	23311452	23322182	-1	11	0.272545
11	23316456	10000	0.246	1	0	gene_body	ENSDARG00000075829	kiss1	23311452	23322182	-1	13	0.243592
11	23316536	1	0.167	1	0	gene_body	ENSDARG00000075829	kiss1	23311452	23322182	-1	13	0.221308
11	23316536	100	0.212	1	0	gene_body	ENSDARG00000075829	kiss1	23311452	23322182	-1	17	0.219824
11	23316536	1000	0.222	1	0	gene_body	ENSDARG00000075829	kiss1	23311452	23322182	-1	11	0.272545
11	23316536	10000	0.236	1	0	gene_body	ENSDARG00000075829	kiss1	23311452	23322182	-1	13	0.243592
13	15862079	10	0.203	1	0	gene_body	ENSDARG00000009796	klc1a	15816573	15904342	1	28	0.196321
13	15862079	1000	0.252	1	0	gene_body	ENSDARG00000009796	klc1a	15816573	15904342	1	65	0.227015
13	15862079	10000	0.277	1	0	gene_body	ENSDARG00000009796	klc1a	15816573	15904342	1	74	0.208708
13	15863454	100	0.435	1	0	gene_body	ENSDARG00000009796	klc1a	15816573	15904342	1	56	0.232861
13	15863454	1000	0.438	1	0	gene_body	ENSDARG00000009796	klc1a	15816573	15904342	1	65	0.227015
13	15863454	10000	0.446	1	0	gene_body	ENSDARG00000009796	klc1a	15816573	15904342	1	74	0.208708
13	15864189	100	0.185	-1	0	gene_body	ENSDARG00000009796	klc1a	15816573	15904342	1	56	0.232861
13	15864189	1000	0.153	-1	0	gene_body	ENSDARG00000009796	klc1a	15816573	15904342	1	65	0.227015
13	15864189	10000	0.138	-1	0	gene_body	ENSDARG00000009796	klc1a	15816573	15904342	1	74	0.208708
13	15864488	100	0.233	-1	0	gene_body	ENSDARG00000009796	klc1a	15816573	15904342	1	56	0.232861
13	15864488	1000	0.22	-1	0	gene_body	ENSDARG00000009796	klc1a	15816573	15904342	1	65	0.227015
13	15864488	10000	0.218	-1	0	gene_body	ENSDARG00000009796	klc1a	15816573	15904342	1	74	0.208708
13	15864554	1	0.246	0.9	0.0373861	gene_body	ENSDARG00000009796	klc1a	15816573	15904342	1	40	0.18575
13	15864554	10	0.258	0.9	0.0373861	gene_body	ENSDARG00000009796	klc1a	15816573	15904342	1	28	0.196321
13	15864554	100	0.289	0.9	0.0373861	gene_body	ENSDARG00000009796	klc1a	15816573	15904342	1	56	0.232861
13	15864554	1000	0.266	0.9	0.0373861	gene_body	ENSDARG00000009796	klc1a	15816573	15904342	1	65	0.227015
13	15864554	10000	0.296	0.9	0.0373861	gene_body	ENSDARG00000009796	klc1a	15816573	15904342	1	74	0.208708
9	48148960	1	0.112	1	0	gene_body	ENSDARG00000078475	klhl23	48134394	48184823	-1	23	0.149317
9	48148960	100	0.116	1	0	gene_body	ENSDARG00000078475	klhl23	48134394	48184823	-1	44	0.134455
9	48148960	1000	0.14	1	0	gene_body	ENSDARG00000078475	klhl23	48134394	48184823	-1	28	0.16435
9	48148960	10000	0.143	1	0	gene_body	ENSDARG00000078475	klhl23	48134394	48184823	-1	39	0.139592
9	48150572	1	0.177	1	0	gene_body	ENSDARG00000078475	klhl23	48134394	48184823	-1	23	0.149317
9	48150572	100	0.214	1	0	gene_body	ENSDARG00000078475	klhl23	48134394	48184823	-1	44	0.134455
9	48150572	1000	0.236	1	0	gene_body	ENSDARG00000078475	klhl23	48134394	48184823	-1	28	0.16435
9	48150572	10000	0.244	1	0	gene_body	ENSDARG00000078475	klhl23	48134394	48184823	-1	39	0.139592
19	1677703	1	0.182	-1	0	gene_body	ENSDARG00000101445	klhl7	1658698	1685878	1	2	0.209
19	1677703	1000	0.162	-1	0	gene_body	ENSDARG00000101445	klhl7	1658698	1685878	1	2	0.197
19	1677703	10000	0.159	-1	0	gene_body	ENSDARG00000101445	klhl7	1658698	1685878	1	2	0.138
23	9642902	1	0.264	-1	0	gene_body	ENSDARG00000058543	lama5	9567334	9768700	-1	5	0.249
23	9642902	100	0.221	-1	0	gene_body	ENSDARG00000058543	lama5	9567334	9768700	-1	6	0.237667
23	9642902	1000	0.193	-1	0	gene_body	ENSDARG00000058543	lama5	9567334	9768700	-1	7	0.220714
23	9642902	10000	0.191	-1	0	gene_body	ENSDARG00000058543	lama5	9567334	9768700	-1	8	0.211475
1	180279	10	0.0971	-1	0	gene_body	ENSDARG00000100181	lamp1a	176583	182258	1	5	0.07282
1	180279	100	0.0938	-1	0	gene_body	ENSDARG00000100181	lamp1a	176583	182258	1	4	0.1477
1	180279	10000	0.0819	-1	0	gene_body	ENSDARG00000100181	lamp1a	176583	182258	1	4	0.158975
18	45182217	100	0.273	-1	0	gene_body	ENSDARG00000017058	large2	45114392	45264117	1	20	0.189145
18	45182217	1000	0.249	-1	0	gene_body	ENSDARG00000017058	large2	45114392	45264117	1	12	0.221083
18	45182217	10000	0.218	-1	0	gene_body	ENSDARG00000017058	large2	45114392	45264117	1	17	0.189582
15	207200	1	0.233	1	0	gene_body	ENSDARG00000103467	limk1a	168002	252813	-1	21	0.223571
15	207200	100	0.268	1	0	gene_body	ENSDARG00000103467	limk1a	168002	252813	-1	18	0.217967
15	207200	1000	0.287	1	0	gene_body	ENSDARG00000103467	limk1a	168002	252813	-1	13	0.206308
15	207200	10000	0.309	1	0	gene_body	ENSDARG00000103467	limk1a	168002	252813	-1	16	0.206063
15	207514	10	0.165	1	0	gene_body	ENSDARG00000103467	limk1a	168002	252813	-1	6	0.228833
15	207514	1000	0.168	1	0	gene_body	ENSDARG00000103467	limk1a	168002	252813	-1	13	0.206308
15	207514	10000	0.229	1	0	gene_body	ENSDARG00000103467	limk1a	168002	252813	-1	16	0.206063
16	54343368	1	0.263	-1	0	gene_body	ENSDARG00000117602	LO018166.1	54341485	54352469	1	6	0.228667
16	54343368	100	0.24	-1	0	gene_body	ENSDARG00000117602	LO018166.1	54341485	54352469	1	9	0.240444
16	54343368	1000	0.228	-1	0	gene_body	ENSDARG00000117602	LO018166.1	54341485	54352469	1	5	0.2412
16	54343368	10000	0.206	-1	0	gene_body	ENSDARG00000117602	LO018166.1	54341485	54352469	1	10	0.2238
18	34877406	1	0.318	-1	0	gene_body	ENSDARG00000114191	LO018333.1	34861568	34935178	1	13	0.196231
18	34877406	100	0.308	-1	0	gene_body	ENSDARG00000114191	LO018333.1	34861568	34935178	1	12	0.19325
18	34877406	10000	0.271	-1	0	gene_body	ENSDARG00000114191	LO018333.1	34861568	34935178	1	7	0.201286
18	34924805	1	0.181	-1	0	gene_body	ENSDARG00000114191	LO018333.1	34861568	34935178	1	13	0.196231
18	34924805	1000	0.163	-1	0	gene_body	ENSDARG00000114191	LO018333.1	34861568	34935178	1	6	0.199333
18	34924805	10000	0.14	-1	0	gene_body	ENSDARG00000114191	LO018333.1	34861568	34935178	1	7	0.201286
19	28298866	100	0.285	-1	0	gene_body	ENSDARG00000011506	lpcat1	28291062	28334164	1	3	0.184
19	28298866	1000	0.266	-1	0	gene_body	ENSDARG00000011506	lpcat1	28291062	28334164	1	4	0.1845
19	28298866	10000	0.224	-1	0	gene_body	ENSDARG00000011506	lpcat1	28291062	28334164	1	1	0.224
23	25618346	1	0.145	1	0	gene_body	ENSDARG00000029146	lrp1ab	25452656	25686954	-1	1	0.145
23	25618346	100	0.149	1	0	gene_body	ENSDARG00000029146	lrp1ab	25452656	25686954	-1	2	0.1315
23	25618346	10000	0.161	1	0	gene_body	ENSDARG00000029146	lrp1ab	25452656	25686954	-1	2	0.1715
22	14377603	1	0.126	1	0	gene_body	ENSDARG00000094171	lrp1ba	14363952	14475927	-1	9	0.232256
22	14377603	100	0.14	1	0	gene_body	ENSDARG00000094171	lrp1ba	14363952	14475927	-1	10	0.2232
22	14377603	10000	0.178	1	0	gene_body	ENSDARG00000094171	lrp1ba	14363952	14475927	-1	12	0.223783
22	14377885	1	0.157	1	0	gene_body	ENSDARG00000094171	lrp1ba	14363952	14475927	-1	9	0.232256
22	14377885	100	0.182	1	0	gene_body	ENSDARG00000094171	lrp1ba	14363952	14475927	-1	10	0.2232
[truncated: 1,839 more rows]

## Sheet: Table S3
Supplemental Table 3: Identified DMGs overlap with previously reported transcriptomic responses
Exposure	Gene_location	ID	Gene	Chrom	Start	End	Strand	Sites	AvgDiffMeth	log2FoldChange
10000	gene_body	ENSDARG00000055223	ablim2	12	22680115	22815847	1	7	0.1989	1.34024
1	gene_body	ENSDARG00000079204	adam11	12	13811631	13886952	-1	5	0.17104	1.29708
1000	gene_body	ENSDARG00000079204	adam11	12	13811631	13886952	-1	6	0.179533	2.4839
1	gene_body	ENSDARG00000001999	adamts18	7	42460302	42547992	1	1	0.138	-1.1921
100	gene_body	ENSDARG00000029472	afdna	20	43120132	43353097	-1	2	0.028	-0.740785
10000	gene_body	ENSDARG00000021833	ahr2	22	13046270	13165186	-1	1	0.309	1.496
1	gene_body	ENSDARG00000079994	akap13	25	11110380	11307786	1	2	0.227	0.941802
1	gene_body	ENSDARG00000068461	aopep	8	30159329	30316436	-1	7	0.187143	-1.15579
100	gene_body	ENSDARG00000068461	aopep	8	30159329	30316436	-1	12	0.164167	-1.29717
10000	gene_body	ENSDARG00000100082	ap3b1a	21	7332963	7384013	1	5	0.2078	1.40019
1000	gene_body	ENSDARG00000062577	arhgap35a	15	8604477	8763106	-1	10	0.2523	1.02176
10000	gene_body	ENSDARG00000059629	asphd2	8	39965117	39984593	-1	2	0.144	-0.929766
100	gene_body	ENSDARG00000042837	atp1b3b	15	4353161	4415917	-1	2	0.355	-0.626487
1	gene_body	ENSDARG00000097873	BX530721.1	19	24922531	24935266	1	4	0.2265	1.06071
1000	gene_body	ENSDARG00000019990	cabp1a	8	39890186	39952727	-1	6	0.194833	-0.982161
1	gene_body	ENSDARG00000028845	calcr	19	40716975	40826024	-1	1	0.141	1.15003
100	gene_body	ENSDARG00000028845	calcr	19	40716975	40826024	-1	1	0.217	1.16685
100	gene_body	ENSDARG00000036008	caly	1	49266886	49295059	1	1	0.15	1.53419
10000	gene_body	ENSDARG00000036008	caly	1	49266886	49295059	1	1	0.216	2.38551
100	gene_body	ENSDARG00000019208	camsap1a	21	4712134	4764124	-1	5	0.1688	0.925361
100	gene_body	ENSDARG00000059475	camsap3	3	53352018	53449437	1	7	0.180286	1.22471
100	gene_body	ENSDARG00000014966	ccdc82	21	40685895	40709239	1	2	0.2355	1.00779
100	gene_body	ENSDARG00000104831	cep192	16	10097122	10261652	-1	9	0.264222	1.07055
100	gene_body	ENSDARG00000089856	cita	5	2409554	2636078	-1	5	0.1814	1.04619
100	gene_body	ENSDARG00000020345	clasp2	19	42693855	42802298	1	11	0.179409	-0.781633
1	gene_body	ENSDARG00000019601	col12a1b	20	49451764	49681850	-1	2	0.2095	0.961587
10000	gene_body	ENSDARG00000029660	commd5	14	10374530	10387377	-1	2	0.159	1.39295
100	gene_body	ENSDARG00000003989	crhr1	3	21669545	21889616	1	2	0.226	1.29327
10000	gene_body	ENSDARG00000102441	ctnna1	24	34488316	34680956	-1	5	0.16952	1.32382
1000	gene_body	ENSDARG00000098114	ctsa	6	55396807	55423220	-1	1	-0.124	1.51006
10000	gene_body	ENSDARG00000098114	ctsa	6	55396807	55423220	-1	2	0.067	1.17997
10	gene_body	ENSDARG00000004964	cyp4t8	16	4615661	4640578	-1	1	0.185	0.916663
100	gene_body	ENSDARG00000018856	dclk1a	10	34737322	34871737	-1	1	0.214	-1.0648
1000	gene_body	ENSDARG00000018856	dclk1a	10	34737322	34871737	-1	2	0.242	-1.37595
100	gene_body	ENSDARG00000063180	dock3	22	31821815	32220392	1	2	0.3355	1.03658
10000	gene_body	ENSDARG00000063180	dock3	22	31821815	32220392	1	3	0.318	1.27702
10000	gene_body	ENSDARG00000022309	dspa	2	2110271	2162791	1	1	0.184	1.92789
100	gene_body	ENSDARG00000102142	ece2b	15	4172288	4314097	-1	4	0.24725	1.2319
1000	gene_body	ENSDARG00000002670	ENSDARG00000002670	17	10748366	10766679	1	1	0.361	1.68857
10000	gene_body	ENSDARG00000002670	ENSDARG00000002670	17	10748366	10766679	1	1	0.274	1.46676
100	gene_body	ENSDARG00000019213	ENSDARG00000019213	14	21140612	21199502	1	1	0.332	-0.84036
10000	gene_body	ENSDARG00000019213	ENSDARG00000019213	14	21140612	21199502	1	1	0.381	-1.16563
100	gene_body	ENSDARG00000042329	ENSDARG00000042329	8	30501170	30593651	1	4	0.15875	1.29548
10000	gene_body	ENSDARG00000090624	ENSDARG00000090624	7	72882446	73088964	1	1	0.215	1.5218
10000	gene_body	ENSDARG00000098856	ENSDARG00000098856	12	47162456	47456979	1	2	0.209	1.32656
10	gene_body	ENSDARG00000100674	ENSDARG00000100674	16	15942887	15988320	-1	4	0.154	1.04112
1	gene_body	ENSDARG00000103813	ENSDARG00000103813	13	46520804	46687097	-1	1	0.261	0.877436
100	gene_body	ENSDARG00000103813	ENSDARG00000103813	13	46520804	46687097	-1	1	0.187	0.918892
1000	gene_body	ENSDARG00000107912	ENSDARG00000107912	20	53181017	53262310	1	4	0.2215	-1.27867
10000	gene_body	ENSDARG00000107912	ENSDARG00000107912	20	53181017	53262310	1	6	0.203167	-1.33253
1000	gene_body	ENSDARG00000099283	epb41a	19	13639486	13774502	-1	5	0.1962	-1.17552
10	gene_body	ENSDARG00000096359	eppk1	19	22360956	22387141	-1	1	0.185	1.19892
1000	gene_body	ENSDARG00000056648	ext2	7	26844261	26892613	1	6	0.182167	1.07454
10000	gene_body	ENSDARG00000070952	fam131ba	19	9533008	9604115	1	2	0.1985	1.35922
10000	gene_body	ENSDARG00000006758	fam234b	3	1191370	1204341	-1	1	0.278	-1.2607
10000	gene_body	ENSDARG00000058115	fgfr2	13	46298560	46429433	-1	1	0.254	1.26288
1000	gene_body	ENSDARG00000059437	fktn	5	69907222	69924642	-1	2	0.2135	1.09966
100	gene_body	ENSDARG00000105503	fndc3a	15	2987593	3078600	-1	1	0.33	1.08442
10000	gene_body	ENSDARG00000105503	fndc3a	15	2987593	3078600	-1	1	0.383	1.53193
100	gene_body	ENSDARG00000078688	frs3	6	40587551	40606273	1	1	0.356	1.12349
10000	gene_body	ENSDARG00000078688	frs3	6	40587551	40606273	1	2	0.2525	1.57298
10000	gene_body	ENSDARG00000027016	gbf1	13	7575563	7749222	1	6	0.264833	-1.12348
10000	gene_body	ENSDARG00000058419	gcn1	8	3530761	3643374	1	1	0.309	1.93996
1	gene_body	ENSDARG00000115383	gnb4b	11	44226200	44447359	1	2	0.0355	1.23973
10000	gene_body	ENSDARG00000115383	gnb4b	11	44226200	44447359	1	2	0.192	1.57067
100	gene_body	ENSDARG00000090585	gpc1b	2	46032678	46184590	1	1	0.15	1.41604
1000	gene_body	ENSDARG00000090585	gpc1b	2	46032678	46184590	1	1	0.156	1.37321
100	gene_body	ENSDARG00000086207	grin2da	19	9909962	10081047	-1	14	0.159686	-1.04857
100	gene_body	ENSDARG00000070620	grin2db	16	13179146	13388821	-1	2	0.179	-0.867409
1000	gene_body	ENSDARG00000070620	grin2db	16	13179146	13388821	-1	1	0.193	-1.01284
1	gene_body	ENSDARG00000004150	grm2a	6	42051480	42112191	-1	2	0.188	1.06572
10000	gene_body	ENSDARG00000059936	herc4	13	50387365	50446872	-1	1	0.269	1.75626
100	gene_body	ENSDARG00000018228	htr2cl1	7	23292133	23494310	1	2	0.221	1.13889
10	gene_body	ENSDARG00000096355	ighv1-4	3	33963247	34095221	-1	1	0.209	1.63905
100	gene_body	ENSDARG00000096355	ighv1-4	3	33963247	34095221	-1	2	0.25	1.17205
1000	gene_body	ENSDARG00000096355	ighv1-4	3	33963247	34095221	-1	5	0.2388	1.57189
1	gene_body	ENSDARG00000075201	inpp4b	1	52929185	53225121	1	6	0.217833	-1.05425
100	gene_body	ENSDARG00000102125	iqsec2a	8	22567363	22739757	-1	1	0.182	1.03249
1000	gene_body	ENSDARG00000101445	klhl7	19	1658698	1685878	1	2	0.197	1.36491
100	gene_body	ENSDARG00000070074	lrp8	6	34511886	34811508	1	1	0.173	-0.774363
1	gene_body	ENSDARG00000017772	mdh1aa	1	50968908	50990889	1	1	0.143	-0.781571
10000	gene_body	ENSDARG00000031756	mef2aa	18	23187419	23356077	1	1	0.222	-0.933538
1	long_promoter	ENSDARG00000018040	msantd4	15	44470856	44472856	1	5	0.17	1.14895
10	long_promoter	ENSDARG00000018040	msantd4	15	44470856	44472856	1	1	0.19	1.0787
1000	long_promoter	ENSDARG00000018040	msantd4	15	44470856	44472856	1	9	0.167889	1.19664
10000	long_promoter	ENSDARG00000018040	msantd4	15	44470856	44472856	1	5	0.1792	2.65893
100	long_promoter	ENSDARG00000063911	mt-atp6	MT	7552	9552	1	1	-0.00208	-0.603615
100	gene_body	ENSDARG00000063911	mt-atp6	MT	9052	9735	1	1	-0.00208	-0.603615
100	long_promoter	ENSDARG00000063924	mt-cyb	MT	13808	15808	1	2	-0.008835	-0.439696
100	long_promoter	ENSDARG00000063899	mt-nd2	MT	3493	5493	1	1	-0.0188	-0.658006
100	long_promoter	ENSDARG00000063914	mt-nd3	MT	9090	11090	1	1	-0.00208	-0.704108
100	long_promoter	ENSDARG00000063917	mt-nd4	MT	9799	11799	1	1	-0.00324	-0.54734
100	gene_body	ENSDARG00000063917	mt-nd4	MT	11299	12679	1	1	-0.00324	-0.54734
1000	long_promoter	ENSDARG00000063922	mt-nd6	MT	14732	16732	-1	1	-0.00416	-1.45952
1000	gene_body	ENSDARG00000001014	myh9b	3	5102656	5228841	-1	6	0.251283	1.32912
10000	gene_body	ENSDARG00000001014	myh9b	3	5102656	5228841	-1	11	0.231545	1.33221
1000	long_promoter	ENSDARG00000082084	NC_002333.14	MT	3424	5424	1	1	-0.018	0.974866
10000	long_promoter	ENSDARG00000083118	NC_002333.20	MT	3281	5281	1	1	-0.0149	1.76618
1000	long_promoter	ENSDARG00000083462	NC_002333.22	MT	14949	16949	1	1	-0.00416	1.27888
1000	long_promoter	ENSDARG00000080329	NC_002333.3	MT	9439	11439	1	1	0.00472	1.41217
1000	gene_body	ENSDARG00000080337	NC_002333.4	MT	2043	3725	1	1	-0.018	0.754698
1	gene_body	ENSDARG00000070688	ncalda	16	9833256	9897769	-1	2	0.1885	0.648668
100	gene_body	ENSDARG00000070688	ncalda	16	9833256	9897769	-1	2	0.2075	0.911805
1000	gene_body	ENSDARG00000070688	ncalda	16	9833256	9897769	-1	1	0.197	0.881884
100	gene_body	ENSDARG00000061836	nfixb	3	14768364	15058464	1	5	0.2006	1.50821
1000	gene_body	ENSDARG00000061836	nfixb	3	14768364	15058464	1	4	0.18025	1.61364
100	gene_body	ENSDARG00000026767	nol11	6	22957709	23002373	-1	5	0.2446	1.16304
100	gene_body	ENSDARG00000079985	nrip2	4	17572495	17629444	-1	7	0.161714	1.12982
1000	gene_body	ENSDARG00000079985	nrip2	4	17572495	17629444	-1	9	0.163111	1.29138
10000	gene_body	ENSDARG00000061454	nrxn2a	21	27636288	28340977	-1	2	0.28	1.78192
10	gene_body	ENSDARG00000018065	ntm	10	29963518	30589172	1	3	0.0746667	1.15021
100	gene_body	ENSDARG00000018065	ntm	10	29963518	30589172	1	3	0.232	1.79502
1000	gene_body	ENSDARG00000018065	ntm	10	29963518	30589172	1	4	0.21675	1.66224
10000	gene_body	ENSDARG00000026882	palm1a	11	14199802	14267855	1	2	0.1795	0.980892
1	gene_body	ENSDARG00000025285	panx1a	15	2475894	2489934	1	1	0.224	0.914612
1000	gene_body	ENSDARG00000018285	pdpk1b	24	37301852	37326236	-1	1	0.212	-1.22395
100	gene_body	ENSDARG00000087452	peli3	7	18121722	18168493	-1	1	0.297	-1.00738
1000	gene_body	ENSDARG00000087452	peli3	7	18121722	18168493	-1	1	0.253	-1.14531
100	gene_body	ENSDARG00000100313	pip5k1cb	2	56508451	56635782	-1	3	0.161667	-1.22726
1000	gene_body	ENSDARG00000100313	pip5k1cb	2	56508451	56635782	-1	3	0.187	-1.4049
10000	gene_body	ENSDARG00000100313	pip5k1cb	2	56508451	56635782	-1	4	0.15975	-1.02022
1000	gene_body	ENSDARG00000105452	plxna1a	23	34321237	34753811	1	4	0.23875	1.54831
100	gene_body	ENSDARG00000060372	plxna2	23	32579495	33038423	-1	6	0.259833	1.05577
100	gene_body	ENSDARG00000053205	ppfia4	11	22374419	22584452	1	7	0.188286	-1.21433
1000	gene_body	ENSDARG00000053205	ppfia4	11	22374419	22584452	1	4	0.21425	-1.12709
10000	gene_body	ENSDARG00000053205	ppfia4	11	22374419	22584452	1	7	0.150143	-1.20852
100	gene_body	ENSDARG00000079860	ppp1r16b	6	59370821	59388625	-1	1	0.125	1.15032
100	gene_body	ENSDARG00000099841	prkcab	3	56163276	56342119	1	1	0.335	-1.04216
1000	gene_body	ENSDARG00000015891	ptprea	12	43376436	43576437	-1	2	-0.0305	1.51144
10000	gene_body	ENSDARG00000015891	ptprea	12	43376436	43576437	-1	1	0.244	1.23113
1	gene_body	ENSDARG00000059738	ptprsa	22	3389347	3595439	-1	3	0.161	0.934419
100	gene_body	ENSDARG00000059738	ptprsa	22	3389347	3595439	-1	6	0.188667	1.52926
1000	gene_body	ENSDARG00000059738	ptprsa	22	3389347	3595439	-1	4	0.17775	1.66554
10000	gene_body	ENSDARG00000059738	ptprsa	22	3389347	3595439	-1	3	0.182667	2.10071
100	gene_body	ENSDARG00000090086	rab11bb	2	56463167	56476990	1	1	0.283	-0.894896
10000	gene_body	ENSDARG00000090086	rab11bb	2	56463167	56476990	1	1	0.267	-1.03177
1000	gene_body	ENSDARG00000100752	rab21	4	74087575	74109792	-1	3	0.171667	1.13352
10000	gene_body	ENSDARG00000100752	rab21	4	74087575	74109792	-1	2	0.18	2.39429
100	gene_body	ENSDARG00000060521	rbm27	9	54237100	54280035	1	1	0.248	1.26932
100	gene_body	ENSDARG00000078902	rims1b	1	31374751	31505144	-1	6	0.216	0.966553
100	gene_body	ENSDARG00000005738	rpf1	11	16094661	16115804	-1	2	0.2875	-0.816561
100	gene_body	ENSDARG00000104221	sat2b	5	53824959	53865456	1	9	0.285778	1.32068
10000	gene_body	ENSDARG00000034588	scn4ab	3	22242269	22316844	1	2	0.2805	1.9633
100	gene_body	ENSDARG00000043497	scrn2	20	14632492	14680917	-1	2	0.1895	-0.756889
1000	gene_body	ENSDARG00000043497	scrn2	20	14632492	14680917	-1	4	0.19975	-0.966475
10000	gene_body	ENSDARG00000060539	shank1	3	30714111	30861177	-1	1	0.344	1.49724
1000	gene_body	ENSDARG00000089598	si:cabz01054396.2	4	72559042	72609118	-1	2	0.209	-1.33179
1	gene_body	ENSDARG00000095921	si:ch1073-325m22.2	2	57268781	57287258	-1	3	0.206333	-0.561826
10000	gene_body	ENSDARG00000097630	si:ch211-282b22.1	24	32592748	32675476	1	1	-0.224	1.34152
1	gene_body	ENSDARG00000101690	si:ch73-158p21.2	4	76349919	76361982	1	1	0.271	-1.13355
10	gene_body	ENSDARG00000101690	si:ch73-158p21.2	4	76349919	76361982	1	1	0.358	-1.72425
100	gene_body	ENSDARG00000088036	si:dkey-106g10.7	7	17760713	17780048	-1	1	0.228	1.03805
10000	gene_body	ENSDARG00000089480	si:dkey-12j5.1	16	28112364	28268288	-1	2	0.2665	1.38158
10000	gene_body	ENSDARG00000093402	si:dkey-286j17.4	22	9632831	9736050	-1	4	0.24025	1.44929
10000	gene_body	ENSDARG00000061699	sipa1l3	18	37015185	37201550	1	2	0.2515	-1.18605
10	gene_body	ENSDARG00000052271	slc22a18	7	39537790	39552314	-1	1	0.299	1.07619
10000	gene_body	ENSDARG00000090982	slc44a1b	14	6331499	6402769	-1	1	0.286	0.866763
1000	gene_body	ENSDARG00000095826	smdt1a	3	1186540	1190132	-1	1	0.0909	-1.08996
10000	gene_body	ENSDARG00000063445	snap47	2	3387390	3403793	-1	2	0.1915	1.76137
1000	gene_body	ENSDARG00000104945	sncb	14	50770537	50804016	1	1	0.188	-1.11817
10000	gene_body	ENSDARG00000074644	spock1	14	2661646	2933266	-1	2	0.122	1.34345
1	gene_body	ENSDARG00000060309	srgap3	6	41554794	41757181	1	1	0.295	0.856584
10000	gene_body	ENSDARG00000060309	srgap3	6	41554794	41757181	1	1	0.347	1.02402
1000	gene_body	ENSDARG00000022712	stat3	3	17030665	17107445	1	5	0.2052	1.57974
10	gene_body	ENSDARG00000075830	syt3	3	30515365	30625219	-1	1	0.226	0.983809
1000	gene_body	ENSDARG00000019572	taf7	14	40852497	40874102	1	2	0.2425	1.06107
10	gene_body	ENSDARG00000090656	tomm20a	13	49597258	49707885	-1	2	-0.0635	1.37969
10000	gene_body	ENSDARG00000040033	trmt11	16	40043673	40074145	1	1	0.182	1.45083
100	gene_body	ENSDARG00000062973	ttll7	11	7981243	8126263	-1	2	0.1845	-0.65963
1	gene_body	ENSDARG00000078854	tusc3	1	16073887	16220235	1	4	-0.00655	-0.616316
1000	gene_body	ENSDARG00000078854	tusc3	1	16073887	16220235	1	3	0.0245	-0.791976
1	gene_body	ENSDARG00000013990	ube2q2	25	29427852	29463951	-1	3	0.191	1.23148
1000	gene_body	ENSDARG00000013990	ube2q2	25	29427852	29463951	-1	2	0.333	1.08362
10000	gene_body	ENSDARG00000061895	usp32	15	23816945	23908779	-1	4	0.18875	1.36019
1000	gene_body	ENSDARG00000074471	vps39	17	50074372	50114272	1	5	0.2662	-0.969779
10000	gene_body	ENSDARG00000074471	vps39	17	50074372	50114272	1	8	0.228	-1.10097
100	long_promoter	ENSDARG00000101411	wbp11	3	1399809	1401809	-1	6	0.153833	-1.70914
1000	long_promoter	ENSDARG00000101411	wbp11	3	1399809	1401809	-1	6	0.143833	-1.05479
10000	long_promoter	ENSDARG00000101411	wbp11	3	1399809	1401809	-1	5	0.1358	-1.97604
1	gene_body	ENSDARG00000096562	wu:fj29h11	12	560512	628024	-1	2	0.2075	0.950665
1000	gene_body	ENSDARG00000096562	wu:fj29h11	12	560512	628024	-1	2	0.251	1.06954
10000	gene_body	ENSDARG00000007092	xab2	3	53317040	53350547	1	1	0.163	1.53777
1000	gene_body	ENSDARG00000058966	zgc:112332	24	18448108	18467064	-1	5	0.16376	-1.24793
1000	gene_body	ENSDARG00000045842	zgc:113263	4	5341592	5368158	1	3	0.333333	1.52152
100	gene_body	ENSDARG00000093469	znf653	3	14571813	14606118	1	1	0.142	1.11564
